# Supplementary material for: Quantitative comparison of the biomass-degrading enzyme repertoires of five filamentous fungi
Source: Sci Rep. 2020 Nov 20;10:20267. doi: 10.1038/s41598-020-75217-z (PMC7679414; doi:10.1038/s41598-020-75217-z)
Supplement: Supplementary file 3 — Supplementary Information 3. [file 41598_2020_75217_MOESM3_ESM.xlsx]

## Sheet: Title
Quantitative comparison of the biomass-degrading enzyme repertoires of five filamentous fungi
Magnus Ø. Arntzen1*#, Oskar Bengtsson1#, Anikó Várnai1, Francesco Delogu1, Geir Mathiesen1, Vincent G. H. Eijsink1
1Faculty of Chemistry, Biotechnology and Food Science, Norwegian University of Life Sciences (NMBU), Ås, Norway.

## Sheet: S1 - A. terreus
Table S1. Proteins identified in the secretome of A. terreus.
The table show the MaxQuant output for identified proteins and the normalized log2-based LFQ intensities used for quantification of A. terreus.
Protein annotations were done using SignalP, Phobius, WolfPSORT, dbCAN, UniProt and InterProScan. PEP: posterior error probability.
Uniprot	Protein name	Secretion	CAZy	MEROPS	Protein class	Bagasse			Birch			Spruce			Cellulose			Glucose			Peptides	Unique peptides	Score	MS/MS count	Majority protein IDs	EC	GO
Q0CFQ7	Catalase	Y			Catalase		-1.85707	-2.38428		0.324856		-1.18226	-0.223431	-0.0805092	0.979383		1.2358				21	21	323.31	114	tr|Q0CFQ7|Q0CFQ7_ASPTN	EC 1.11.1.6	hydrogen peroxide catabolic process [GO:0042744]; response to oxidative stress [GO:0006979]
Q0CV89	Uncharacterized protein	N	CBM22		CBM_only													0.0995312	0.798181	0	2	2	21.151	84	tr|Q0CV89|Q0CV89_ASPTN
Q0C8J1	Uncharacterized protein	Y	AA8;AA8		CDH	1.739	1.2429	1.64049		1.22507	1.711	2.0379	1.45604	1.43109	4.0665	2.58607	3.82341				13	13	323.31	389	tr|Q0C8J1|Q0C8J1_ASPTN
Q0CW01	Probable cutinase 4	Y	CE5		Esterase_acetyl		-1.87883	-2.9077				-2.62935									3	3	201.14	56	sp|Q0CW01|CUTI4_ASPTN;sp|Q0CNE3|CUTI3_ASPTN	EC 3.1.1.74	metabolic process [GO:0008152]
Q0C7R4	Uncharacterized protein	N	CE16		Esterase_acetyl		-0.0186634	-3.27212				-3.64206	-1.1019	-1.02609	-0.347746	-2.46681	-0.90271				3	3	39.423	73	tr|Q0C7R4|Q0C7R4_ASPTN
Q0CDW9	Uncharacterized protein	Y	CE16;GH20		Esterase_acetyl	-1.37531	0.393206			-0.906563	-1.24816	-3.27517		-0.600319	-0.562096	-0.981472	-0.466179				5	5	42.382	99	tr|Q0CDW9|Q0CDW9_ASPTN		carbohydrate metabolic process [GO:0005975]
Q0CNM5	Acetylxylan esterase	Y	CBM1;CE5		Esterase_acetyl	2.47497	1.77175	2.8149		2.18808	2.17302	2.97351		1.49538	2.08756	1.61592	1.8515				2	2	18.53	206	tr|Q0CNM5|Q0CNM5_ASPTN		carbohydrate metabolic process [GO:0005975]
Q0CU37	Uncharacterized protein	Y	CE3		Esterase_acetyl	1.23043	0.0022068	1.26141		0.181637	0.988504	1.1508	-1.21644	-1.15884	-1.48353						4	4	298.34	152	tr|Q0CU37|Q0CU37_ASPTN
Q0CBM7	Probable feruloyl esterase A	Y			Esterase_CE1	0.655886	0.139896	0.89472		-0.724663	-0.725016	1.16765	-0.29364	-0.13419	-2.02323	-3.01361					5	5	212.49	137	sp|Q0CBM7|FAEA_ASPTN	EC 3.1.1.73	lipid metabolic process [GO:0006629]; xylan catabolic process [GO:0045493]
Q0CI21	Probable feruloyl esterase B-2	Y			Esterase_CE1	-2.32081	-1.83739	-1.87793		-2.93414	-2.66172	-1.79387	-1.92568	-1.76392							6	6	30.596	65	sp|Q0CI21|FAEB2_ASPTN	EC 3.1.1.73	xylan catabolic process [GO:0045493]
Q0CWM0	Uncharacterized protein	Y	CBM1;CE1		Esterase_CE1	1.63484	1.21684	1.87466		0.833607	0.138996	1.86582	0.311791	0.336021	1.03144	1.25721	1.23053				3	3	207.92	335	tr|Q0CWM0|Q0CWM0_ASPTN		carbohydrate metabolic process [GO:0005975]
Q0C8V9	Probable dipeptidyl-peptidase 5	Y	CE10	SC-S9	Esterase_non_carbohydrate					1.00922	-2.36009	-1.08139		0.162022			-0.354469				10	10	143.87	65	sp|Q0C8V9|DPP5_ASPTN	EC 3.4.14.-
Q0CUG8	Carboxylic ester hydrolase	Y	CE10		Esterase_non_carbohydrate	-1.40796	-1.47964	-1.12529		-1.44566	-1.74178	-1.13148	-2.06789	-2.34762	-2.01515	-2.26402	-1.03222				13	13	95.64	105	tr|Q0CUG8|Q0CUG8_ASPTN	EC 3.1.1.-
Q0CZB3	Carboxylic ester hydrolase	Y	CE10		Esterase_non_carbohydrate					-2.98445	-2.86717										3	3	7.4352	8	tr|Q0CZB3|Q0CZB3_ASPTN	EC 3.1.1.-
Q0C8B3	Probable alpha-L-arabinofuranosidase axhA	Y	GH62		GH_arabinan	-0.241333	0.537876	-0.0888691		0.0640755	-0.164656	-0.0260849	-0.745861	-0.444689	-0.419777						5	5	268.28	138	sp|Q0C8B3|AXHA_ASPTN	EC 3.2.1.55	L-arabinose metabolic process [GO:0046373]; xylan catabolic process [GO:0045493]
Q0C7F5	Alpha-L-arabinofuranosidase	Y	CBM1;GH62		GH_arabinan	4.19505	4.79936	4.60363	-0.705912	3.76692	3.983	4.36934	4.18804	4.11697	4.9126	4.51577	4.38042				10	10	323.31	981	tr|Q0C7F5|Q0C7F5_ASPTN		L-arabinose metabolic process [GO:0046373]
Q0CC84	Probable endo-beta-1,4-glucanase celB (Endoglucanase celB)	Y	GH7		GH_cellulose	-0.930714	-0.485643	-0.909019		-0.641073		-0.945765	-1.35853	-1.23315	-0.585236	0.533678	-0.425798				4	3	19.1	95	sp|Q0CC84|CELB_ASPTN	EC 3.2.1.4	cellulose catabolic process [GO:0030245]
Q0CFP1	Probable 1,4-beta-D-glucan cellobiohydrolase C	Y	CBM1;GH6		GH_cellulose	4.54303	4.94688	4.61264		3.7755	3.89375	4.59053	3.91303	3.93358	6.66894	6.03104	6.21218				9	9	323.31	613	sp|Q0CFP1|CBHC_ASPTN	EC 3.2.1.91	cellulose catabolic process [GO:0030245]
Q0CI67	Probable beta-glucosidase F	Y	GH3		GH_cellulose					-2.45952	-2.55867										7	7	28.524	28	sp|Q0CI67|BGLF_ASPTN	EC 3.2.1.21	cellulose catabolic process [GO:0030245]
Q0CMT2	Probable 1,4-beta-D-glucan cellobiohydrolase B	Y	GH7;CBM1		GH_cellulose	6.60379	6.62949	6.58736	0.238478	6.04047	6.14635	6.64119	6.3022	6.14033	8.48691	7.76065	8.08481				15	15	323.31	2335	sp|Q0CMT2|CBHB_ASPTN	EC 3.2.1.91	cellulose catabolic process [GO:0030245]
Q0CRC9	Probable xyloglucan-specific endo-beta-1,4-glucanase A	Y	GH12		GH_cellulose		-0.925583								-0.787146	-0.932632	-1.17594				2	2	59.547	60	sp|Q0CRC9|XGEA_ASPTN	EC 3.2.1.151	cell wall organization [GO:0071555]; polysaccharide catabolic process [GO:0000272]
Q0CTD7	Probable beta-glucosidase A	Y	GH3		GH_cellulose	-3.34824	-0.608645	-3.2161				-2.85978	-2.17254	-1.55463	1.77859	-3.99132	1.19411				23	23	186.65	105	sp|Q0CTD7|BGLA_ASPTN	EC 3.2.1.21	cellulose catabolic process [GO:0030245]
Q0C8U0	Endoglucanase I	Y	GH12		GH_cellulose	-0.647764	-2.68237	-0.581999				-0.616684	-2.96025				-1.3922				4	4	8.9412	25	tr|Q0C8U0|Q0C8U0_ASPTN		polysaccharide catabolic process [GO:0000272]
Q0CC79	Glucanase	Y	GH7;CBM1		GH_cellulose	2.02298	0.763596	2.03577		0.707766	0.789326	2.45645	0.76144	0.558552	3.17652	3.29716	2.96139				5	4	145.47	286	tr|Q0CC79|Q0CC79_ASPTN	EC 3.2.1.-	cellulose catabolic process [GO:0030245]
Q0CFW4	Endoglucanase I	Y	GH12		GH_cellulose	2.50146	3.38258	2.38872	0.135138	1.79089	1.85196	2.63662	2.84458	2.27932	5.59731	5.92882	5.53073	1.61203	1.28188		7	7	323.31	666	tr|Q0CFW4|Q0CFW4_ASPTN		polysaccharide catabolic process [GO:0000272]
Q0CFW5	Uncharacterized protein	Y	GH3		GH_cellulose	-2.84454	-2.47342	-3.47425		-2.68186	-3.42785	-3.26506			1.16566	-1.36355	0.908281				13	9	134.21	92	tr|Q0CFW5|Q0CFW5_ASPTN		carbohydrate metabolic process [GO:0005975]
Q0CLB5	Endoglucanase A	Y	GH12		GH_cellulose										-1.42295			0.92827	0.701403		4	4	144.35	22	tr|Q0CLB5|Q0CLB5_ASPTN		polysaccharide catabolic process [GO:0000272]
Q0CMT1	Exoglucanase 1	Y	CBM1;GH5_5		GH_cellulose	3.02107	3.65141	2.97001	3.66189	1.86892	2.47114	2.87241	3.24809	2.04842	4.61302	4.45899	4.67053				10	10	323.31	776	tr|Q0CMT1|Q0CMT1_ASPTN		carbohydrate metabolic process [GO:0005975]
Q0CCD0	Probable mannan endo-1,4-beta-mannosidase A-1	Y	GH5_7		GH_mannan		-0.698214			-1.23983	-2.04518		-0.25721	1.2981	-1.34773	-1.30428	-1.62149				2	2	288.88	45	sp|Q0CCD0|MANA1_ASPTN	EC 3.2.1.78	carbohydrate metabolic process [GO:0005975]
Q0CUG5	Probable mannan endo-1,4-beta-mannosidase A-2	Y	GH5_7		GH_mannan		0.0223255	-2.05643				-2.52725	-1.19914	0.041441	-0.508146	-0.506193	-1.17091				4	4	104.36	77	sp|Q0CUG5|MANA2_ASPTN	EC 3.2.1.78	carbohydrate metabolic process [GO:0005975]
Q0C932	Uncharacterized protein	Y	GH5_4;CBM46		GH_mannan	-0.377153	1.37387	0.94964		1.20377	1.00377	0.703585	1.50463	0.953001	2.31567	1.53268	1.66115				17	17	323.31	280	tr|Q0C932|Q0C932_ASPTN		carbohydrate metabolic process [GO:0005975]
Q0CEY6	Polygalacturonase-4	Y	GH28		GH_pectin		-2.18463							-2.50804	-1.83513		-2.16019	-1.95893	-1.79989		2	2	23.963	56	tr|Q0CEY6|Q0CEY6_ASPTN		carbohydrate metabolic process [GO:0005975]; cell wall organization [GO:0071555]
Q0C7P6	Probable glucan endo-1,3-beta-glucosidase eglC	Y	GH17		GH_unspecific													1.35485	1.2053		7	7	122.78	31	sp|Q0C7P6|EGLC_ASPTN	EC 3.2.1.39	cell wall organization [GO:0071555]; polysaccharide catabolic process [GO:0000272]
Q0CEE5	Probable alpha-L-arabinofuranosidase B (ABF B) (Arabinosidase B)	Y	CBM42;GH54		GH_unspecific	1.7723	2.40687	1.85298		1.25297	1.87031	2.015	2.36601	2.25376	0.781874	0.654919	0.276501	-0.662939	0.104673		17	17	228.83	447	sp|Q0CEE5|ABFB_ASPTN	EC 3.2.1.55	arabinan catabolic process [GO:0031222]; arabinose metabolic process [GO:0019566]; L-arabinose metabolic process [GO:0046373]; xylan catabolic process [GO:0045493]
Q0CJP9	Probable alpha-glucuronidase A	Y	GH67		GH_unspecific	-2.17355		-1.34238				-1.01662	-2.40503		-1.30651						8	8	21.752	49	sp|Q0CJP9|AGUA_ASPTN	EC 3.2.1.139	xylan catabolic process [GO:0045493]
Q0CMA7	Probable alpha/beta-glucosidase agdC	Y	GH31		GH_unspecific	-2.18203	-2.57859			-2.21393	-1.77005	-2.57352	-2.22742	-1.07022	2.14538	0.802088	2.39959				23	23	323.31	211	sp|Q0CMA7|AGDC_ASPTN	EC 3.2.1.20	cell wall organization [GO:0071555]; polysaccharide catabolic process [GO:0000272]
Q0CPK2	Probable alpha-galactosidase A	Y	GH27;CBM13		GH_unspecific										-0.272337	-0.180292	-0.837759				7	7	45.309	37	sp|Q0CPK2|AGALA_ASPTN	EC 3.2.1.22	carbohydrate metabolic process [GO:0005975]
Q0CTQ7	Probable arabinogalactan endo-beta-1,4-galactanase A	Y	GH53		GH_unspecific		-1.54841								-1.2872	-1.20893	-1.75285				7	7	69.904	38	sp|Q0CTQ7|GANA_ASPTN	EC 3.2.1.89	cell wall organization [GO:0071555]; pectin catabolic process [GO:0045490]
Q0CVX4	Probable alpha-galactosidase D	Y	CBM35;GH27		GH_unspecific	-1.13222	-0.898294	-1.49755		-2.67062		-1.85723	-2.01585		-1.97338						12	12	44.74	68	sp|Q0CVX4|AGALD_ASPTN	EC 3.2.1.22	polysaccharide catabolic process [GO:0000272]
Q0D076	Probable mannosyl-oligosaccharide alpha-1,2-mannosidase 1B	Y	GH47		GH_unspecific		-1.88178	-3.13209			-2.10139			-2.25277	-0.414396	-1.0381	-1.50945				10	10	51.114	80	sp|Q0D076|MNS1B_ASPTN	EC 3.2.1.113	carbohydrate metabolic process [GO:0005975]; protein glycosylation [GO:0006486]
Q0C881	Alpha-amylase	Y	GH13_1;CBM20		GH_unspecific					-3.10654	-2.82917				0.994345	-0.112053	0.870521	3.01608	1.75647		12	12	270.02	143	tr|Q0C881|Q0C881_ASPTN		carbohydrate catabolic process [GO:0016052]
Q0CDF5	Alpha-amylase A	N	CBM20;GH13_1		GH_unspecific										1.24199	0.893848	1.06028				10	10	239.15	74	tr|Q0CDF5|Q0CDF5_ASPTN		carbohydrate catabolic process [GO:0016052]
Q0CDT5	1,3-beta-glucanosyltransferase	Y	GH72		GH_unspecific										-1.15617	-1.01721	-1.19429				6	6	22.708	19	tr|Q0CDT5|Q0CDT5_ASPTN	EC 2.4.1.-
Q0CHV8	1,3-beta-glucanosyltransferase	N	GH72;CBM43		GH_unspecific		-2.36921					-2.93391			-2.38547	-2.38224	-2.19621				5	5	13.849	30	tr|Q0CHV8|Q0CHV8_ASPTN	EC 2.4.1.-	transmembrane transport [GO:0055085]
Q0CJJ5	N,O-diacetylmuramidase	Y	GH25		GH_unspecific													-1.82147	-1.26094		4	4	17.121	6	tr|Q0CJJ5|Q0CJJ5_ASPTN		cell wall macromolecule catabolic process [GO:0016998]; peptidoglycan catabolic process [GO:0009253]
Q0CKU3	Uncharacterized protein	N	GH29		GH_unspecific	-0.350203	-1.24526								2.05177	1.98727	1.62384				15	15	144.52	157	tr|Q0CKU3|Q0CKU3_ASPTN		carbohydrate metabolic process [GO:0005975]
Q0CM99	Uncharacterized protein	Y	GH16		GH_unspecific		-1.71013	-2.70048			-2.15729	-2.0507	-2.87332	-2.10181	-0.467127	-0.736132	-0.42429	1.43613	1.25269		7	7	282.75	123	tr|Q0CM99|Q0CM99_ASPTN		carbohydrate metabolic process [GO:0005975]; cell wall organization [GO:0071555]
Q0CPK9	Glucoamylase	Y	GH15;CBM20		GH_unspecific	0.707436	3.08675	1.15637		2.45067	2.77929	1.08346	3.03254	2.19812	5.9283	5.38659	5.61169	7.11834	6.4574		18	18	323.31	784	tr|Q0CPK9|Q0CPK9_ASPTN	EC 3.2.1.3	polysaccharide catabolic process [GO:0000272]
Q0CSA7	Alpha-galactosidase	Y	CBM1;GH27		GH_unspecific	1.19353	1.42601	1.58644		-0.794233	-1.10126	1.22263		0.166861	2.0901	1.28358	1.73514				5	5	80.166	142	tr|Q0CSA7|Q0CSA7_ASPTN	EC 3.2.1.22	carbohydrate metabolic process [GO:0005975]
Q0CUW9	Alpha-amylase	Y	GH13_1		GH_unspecific										-0.461966	-0.850153	-1.71078				7	7	74.503	24	tr|Q0CUW9|Q0CUW9_ASPTN	EC 3.2.1.1	carbohydrate catabolic process [GO:0016052]
Q0CV78	Uncharacterized protein	Y	GH131		GH_unspecific	-0.471344	-0.660784	-0.488089			-0.791275	-0.145636	-0.855871	-0.57379	1.31238	1.52391	1.36206				8	8	273.65	168	tr|Q0CV78|Q0CV78_ASPTN
Q0CXB5	Endo-chitosanase	Y	GH75		GH_unspecific													-1.43374	-1.92062		4	4	54.882	18	tr|Q0CXB5|Q0CXB5_ASPTN	EC 3.2.1.132	polysaccharide catabolic process [GO:0000272]
Q0CZJ3	Uncharacterized protein	Y	GH93		GH_unspecific	0.372767	-3.40071	0.33831			-2.09917	0.267016	-2.27682		-1.57763						7	7	52.683	50	tr|Q0CZJ3|Q0CZJ3_ASPTN
Q0CZY4	Uncharacterized protein	Y	GH16		GH_unspecific													-0.528269	-1.77383		3	3	15.407	14	tr|Q0CZY4|Q0CZY4_ASPTN		carbohydrate metabolic process [GO:0005975]; cell wall organization [GO:0071555]
Q0D011	Alpha-glucosidase	Y	GH31		GH_unspecific		-1.22526								2.19896	0.494019	1.66905				14	14	197.05	133	tr|Q0D011|Q0D011_ASPTN		carbohydrate metabolic process [GO:0005975]
Q0D0B8	Beta-galactosidase	Y	GH35		GH_unspecific	0.170776	1.12284	0.765612		0.992016	0.925936	0.763605	0.961159	0.780821	0.037014	-2.09664	-0.798559				26	26	164.28	238	tr|Q0D0B8|Q0D0B8_ASPTN		carbohydrate metabolic process [GO:0005975]
Q0D148	Uncharacterized protein	Y	GH17		GH_unspecific	-1.14194	0.823006	-0.439739		-0.0524941	-0.112604	-0.358395	-0.99692	0.0564613	2.3593	2.19974	1.6275				13	13	204.38	203	tr|Q0D148|Q0D148_ASPTN		carbohydrate metabolic process [GO:0005975]; fungal-type cell wall organization [GO:0031505]
Q0CBM8	Probable endo-1,4-beta-xylanase C (Xylanase C)	Y	GH10		GH_xylan	6.03266	6.67687	6.05607	2.71665	4.95635	4.71502	6.085	6.31356	6.16055	6.20606	6.18152	5.90908				20	19	323.31	1856	sp|Q0CBM8|XYNC_ASPTN	EC 3.2.1.8	xylan catabolic process [GO:0045493]
Q0CFS3	Probable endo-1,4-beta-xylanase A (Xylanase A)	Y	GH11		GH_xylan	3.54479	1.85258	3.97049		3.12002	3.24464	4.08461	2.33439	2.18931	4.3947	3.86649	3.47867				3	3	323.31	343	sp|Q0CFS3|XYNA_ASPTN	EC 3.2.1.8	xylan catabolic process [GO:0045493]
Q0CGK2	Beta-xylanase	Y	GH10		GH_xylan	0.751827	-0.122183	0.960192		-0.280745	-0.219944	0.633976	-1.0711	-0.966989	-0.112627	0.552128	-0.00820923				9	9	281.35	195	tr|Q0CGK2|Q0CGK2_ASPTN	EC 3.2.1.8	polysaccharide catabolic process [GO:0000272]
Q0CSC4	Beta-xylanase	Y	CBM1;GH10		GH_xylan	5.29757	4.87117	5.30962	0.147419	4.53971	4.67467	5.42166	4.4925	4.09097	5.55117	5.33932	5.60328				11	11	323.31	1183	tr|Q0CSC4|Q0CSC4_ASPTN	EC 3.2.1.8	xylan catabolic process [GO:0045493]
Q0CZS5	Beta-xylanase	Y	GH10		GH_xylan	-0.629673	0.606947	-0.144878		-0.0891132	-0.534784	-0.499155	-0.288931	-0.393339	-0.564806	-0.512772	-1.13582				7	6	211.53	86	tr|Q0CZS5|Q0CZS5_ASPTN	EC 3.2.1.8	xylan catabolic process [GO:0045493]
Q0CRJ6	Probable arabinan endo-1,5-alpha-L-arabinosidase C	Y	GH43_6		GH_xylan;GH_arabinan	0.296736	1.32976	0.523451		-0.503044	-0.380644	0.195965	-0.187111	0.199081	2.7042	1.97908	1.41666				7	7	138.77	228	sp|Q0CRJ6|ABNC_ASPTN	EC 3.2.1.99	arabinan catabolic process [GO:0031222]; xylan catabolic process [GO:0045493]
Q0C7Z1	Uncharacterized protein	Y	GH43_36		GH_xylan;GH_arabinan	-0.345974	0.0523853	0.2089		-1.69234	-1.23117	0.509096	-0.41264	-0.422708	-0.133905	-0.0493717	-0.810068				11	11	127.02	170	tr|Q0C7Z1|Q0C7Z1_ASPTN		carbohydrate metabolic process [GO:0005975]
Q0C8B2	Uncharacterized protein	Y	CBM6;GH43_29		GH_xylan;GH_arabinan			-3.44281				-3.04185		-3.26448							4	4	12.554	29	tr|Q0C8B2|Q0C8B2_ASPTN		carbohydrate metabolic process [GO:0005975]
Q0CER7	Uncharacterized protein	Y	GH43_30		GH_xylan;GH_arabinan	-2.38403	0.000375748							-1.65621			-1.94872				4	4	49.941	45	tr|Q0CER7|Q0CER7_ASPTN		carbohydrate metabolic process [GO:0005975]
Q0CNM6	Uncharacterized protein	Y	GH74;GH74;GH74;CBM1		GH_xyloglucan	0.394766	0.517027	0.97776		0.352026	0.381065	0.922235	0.18944	0.535481	2.36626	-0.0537415	2.62141				16	16	273.12	307	tr|Q0CNM6|Q0CNM6_ASPTN		carbohydrate metabolic process [GO:0005975]
Q0CK20	Uncharacterized protein	Y			Lactonase	-1.44153	-1.11005	-0.803839		-1.22178	-0.693054	-0.721436	-1.92437	-2.32724	-0.359566	-0.525442	-0.20834				7	7	76.427	132	tr|Q0CK20|Q0CK20_ASPTN
Q0C912	Lipase	Y			Lipase	-0.440014	1.61379	-0.55773		1.04465	0.745535	0.143286	0.68465	0.59778	1.61295	1.44115	1.14134				13	13	184.01	234	tr|Q0C912|Q0C912_ASPTN		lipid catabolic process [GO:0016042]
Q0CEU4	Probable endo-beta-1,4-glucanase D (Endoglucanase D)	Y	CBM1;AA9		LPMO		-3.21339	-1.88284							-2.56469	-2.79655					3	3	83.663	40	sp|Q0CEU4|EGLD_ASPTN	EC 3.2.1.4	cellulose catabolic process [GO:0030245]
Q0CGA6	Uncharacterized protein	Y	CBM20;AA13		LPMO					-2.62799					-0.969206	-1.51174	-0.823898				3	3	38.288	31	tr|Q0CGA6|Q0CGA6_ASPTN
Q0CJQ7	Uncharacterized protein	Y	AA9		LPMO										-2.5087		-2.81772				3	3	20.175	7	tr|Q0CJQ7|Q0CJQ7_ASPTN
Q0CLL8	Endoglucanase IV	Y	AA9		LPMO	3.18243	3.04221	3.13059		2.71831	2.52611	3.45115	3.3793	2.80179	5.34551	4.39919	4.76532				4	4	66.441	236	tr|Q0CLL8|Q0CLL8_ASPTN
Q0CQ24	Uncharacterized protein	Y	CBM1;AA9		LPMO	0.358286	1.5117	0.37796		-0.462923		0.536285	0.5075	0.126341	1.38477	0.972948	1.39117				1	1	323.31	126	tr|Q0CQ24|Q0CQ24_ASPTN		carbohydrate metabolic process [GO:0005975]
Q0CF08	Thioredoxin	N			Other										-1.50274	-2.50525	-2.97446				2	2	5.8323	4	tr|Q0CF08|Q0CF08_ASPTN		cell redox homeostasis [GO:0045454]; glycerol ether metabolic process [GO:0006662]
Q0CFC5	ATP synthase subunit beta	N			Other													-2.23767	-2.82243		4	4	18.84	9	tr|Q0CFC5|Q0CFC5_ASPTN;sp|Q0C9L8|CTVE_ASPTN	EC 3.6.3.14	ATP synthesis coupled proton transport [GO:0015986]
Q0CYJ2	Allergen Asp f 15	Y			Other													1.05149	2.47049		3	3	98.906	45	tr|Q0CYJ2|Q0CYJ2_ASPTN
Q0CF36	Uncharacterized protein	Y	AA7		Oxidase_cellulose		-1.94589								-0.101286	0.343828	-0.762098				11	11	127.72	80	tr|Q0CF36|Q0CF36_ASPTN
Q0CF74	Uncharacterized protein	Y	AA7		Oxidase_cellulose	1.61688									3.69762	3.98702	4.79443				17	17	323.31	275	tr|Q0CF74|Q0CF74_ASPTN
Q0CFL8	Uncharacterized protein	Y	AA3_2		Oxidase_lignin										-1.87456	-1.67977	-2.67249				5	5	21.506	17	tr|Q0CFL8|Q0CFL8_ASPTN
Q0CMZ3	Neutral protease 2 homolog ATEG_04941	Y		MA-M35	Peptidase	1.87297	1.98215	2.16089		1.78863	2.28398	2.0492	2.35839	0.964321	3.49561	3.58618	3.0852				2	2	323.31	268	sp|Q0CMZ3|NPIIA_ASPTN	EC 3.4.24.39
Q0C8H2	Uncharacterized protein	Y		SC-S28	Peptidase										-2.6576	-2.99427	-1.85569				5	5	10.104	7	tr|Q0C8H2|Q0C8H2_ASPTN
Q0CAE1	Carboxypeptidase	Y		SC-S10	Peptidase										-3.29345	-2.17639	-2.21546				6	6	14.855	12	tr|Q0CAE1|Q0CAE1_ASPTN	EC 3.4.16.-
Q0CAZ7	Peptide hydrolase	Y		MH-M28	Peptidase	-2.84227	-1.09564	-2.48501		-0.725403	-1.00598				-2.13808	-1.35345	-0.5763				6	6	73.094	37	tr|Q0CAZ7|Q0CAZ7_ASPTN	EC 3.4.-.-
Q0CG19	Carboxypeptidase	N		SC-S10	Peptidase													-0.8694	-1.67579		6	6	28.388	13	tr|Q0CG19|Q0CG19_ASPTN	EC 3.4.16.-
Q0CJF2	Aspergillopepsin F	Y		AA-A1	Peptidase										-1.1975	-1.70464		1.47833	1.20775		8	8	232.22	61	tr|Q0CJF2|Q0CJF2_ASPTN
Q0CVY4	Uncharacterized protein	Y		SB-S53	Peptidase										0.0246143	0.00952721	-0.19364				8	8	52.335	45	tr|Q0CVY4|Q0CVY4_ASPTN
Q0D182	Uncharacterized protein	Y		GA-G1	Peptidase										-2.51981	-1.91132	-2.75541	5.14509	2.04243		3	3	116.24	48	tr|Q0D182|Q0D182_ASPTN
Q0CCF8	Probable pectate lyase F	Y	PL3_2		PL	-1.64331	-0.948084	-2.1969		-1.19393	-1.02445	-1.95717		-2.74562							4	4	75.405	65	sp|Q0CCF8|PLYF_ASPTN	EC 4.2.2.2	cell wall organization [GO:0071555]; polysaccharide catabolic process [GO:0000272]
Q0CVU1	Probable rhamnogalacturonate lyase A	Y	PL4_1		PL	-1.05959	1.16766	-0.986778		0.158426	0.470955	-0.700754	0.712559	0.509922	0.272743	-0.247541	-0.150639				14	14	323.31	200	sp|Q0CVU1|RGLA_ASPTN	EC 4.2.2.23	cell wall organization [GO:0071555]; polysaccharide catabolic process [GO:0000272]
Q0CYL8	Probable pectin lyase A (PLA)	Y	PL1_4		PL	-0.0577335	1.66581	-0.372398		2.04994	2.08715	0.116785	1.30194	1.39322	-0.0617962	-1.38854					6	6	323.31	137	sp|Q0CYL8|PELA_ASPTN	EC 4.2.2.10	cell wall organization [GO:0071555]; pectin catabolic process [GO:0045490]
Q0CDW1	Pectate lyase B	N	PL1_7		PL	2.22864	3.7865	2.3272		3.21231	3.77494	2.50954	3.43176	3.36101	2.58337	2.68522	2.60088				13	13	323.31	763	tr|Q0CDW1|Q0CDW1_ASPTN		polysaccharide catabolic process [GO:0000272]
Q0CIE1	Superoxide dismutase [Cu-Zn]	Y			SOD											-1.82791	-2.4744				4	4	9.7992	15	tr|Q0CIE1|Q0CIE1_ASPTN	EC 1.15.1.1
Q0C9A9	Uncharacterized protein	Y			Uncharacterized													2.61438	1.65271		4	4	127.8	51	tr|Q0C9A9|Q0C9A9_ASPTN
Q0CAX7	Uncharacterized protein	Y			Uncharacterized	-0.835344	-0.655954	-0.6395		-0.395403	0.888044	-1.31536	-0.657841		0.398483	0.601927	-0.474159				2	2	323.31	94	tr|Q0CAX7|Q0CAX7_ASPTN
Q0CB64	Uncharacterized protein	Y			Uncharacterized													-1.06216	-0.921688		2	2	33.641	12	tr|Q0CB64|Q0CB64_ASPTN
Q0CE26	Uncharacterized protein	Y			Uncharacterized										-1.50334		-1.5305				5	5	12.954	16	tr|Q0CE26|Q0CE26_ASPTN
Q0CEL6	Uncharacterized protein	Y			Uncharacterized	-0.313093	0.902435	0.0332718		-0.365463	-0.00669479	-0.427675	0.50215	-0.465689	-2.03602						11	11	175.18	126	tr|Q0CEL6|Q0CEL6_ASPTN		L-arabinose metabolic process [GO:0046373]
Q0CES7	Uncharacterized protein	Y			Uncharacterized													-2.47907	-2.8482		2	2	4.1225	2	tr|Q0CES7|Q0CES7_ASPTN
Q0CG22	Uncharacterized protein	Y			Uncharacterized													-1.91175	-3.66047		2	2	4.3962	7	tr|Q0CG22|Q0CG22_ASPTN
Q0CGR7	Uncharacterized protein	Y			Uncharacterized		-0.266014	-2.5247						-1.70252	-0.285215	0.454288	-0.15061	-0.639528	0.309572		4	4	49.561	100	tr|Q0CGR7|Q0CGR7_ASPTN
Q0CH63	Uncharacterized protein	Y			Uncharacterized										-0.767727	-0.416683	-0.84153				6	6	12.689	19	tr|Q0CH63|Q0CH63_ASPTN
Q0CL85	Uncharacterized protein	Y			Uncharacterized					-2.04426	-1.50078				-1.44737			0.107451	-2.55319		6	6	176.56	28	tr|Q0CL85|Q0CL85_ASPTN
Q0CLA1	Uncharacterized protein	Y			Uncharacterized					-1.25677	-0.894135	-2.2124		-2.53689	-1.68261	-1.69812	-1.29972				4	4	32.521	49	tr|Q0CLA1|Q0CLA1_ASPTN
Q0CNF3	Uncharacterized protein	Y			Uncharacterized	2.1224	2.74393	2.05266		2.19955	2.92725	2.11632	2.00515	2.14177	4.12864	3.26915	3.53142	5.32365	5.27455		10	10	323.31	558	tr|Q0CNF3|Q0CNF3_ASPTN
Q0CPZ0	Uncharacterized protein	Y			Uncharacterized													-0.328699	-0.594707		2	2	52.659	11	tr|Q0CPZ0|Q0CPZ0_ASPTN
Q0CQE9	Uncharacterized protein	Y			Uncharacterized	-1.17928	-0.833134	-1.07022			-2.42319	-1.1683	-1.69121	-0.814459	-1.35601		-1.82595				8	8	27.106	65	tr|Q0CQE9|Q0CQE9_ASPTN		carbohydrate metabolic process [GO:0005975]
Q0CR38	Uncharacterized protein	Y			Uncharacterized										-2.00781		-2.72933				1	1	15.301	10	tr|Q0CR38|Q0CR38_ASPTN
Q0CTK8	Uncharacterized protein	N			Uncharacterized	-1.46086	-0.924475	-1.18597		-1.39224	-0.671255	-1.33991	-0.425301	-0.937769	-0.110447	-0.718962	-1.15804				11	11	77.68	112	tr|Q0CTK8|Q0CTK8_ASPTN
Q0CUE6	Uncharacterized protein	Y			Uncharacterized	0.331337	1.36575	0.425951		0.234047	0.319155	0.260506	0.951109	0.96578	1.41542	1.29903	0.540352				18	18	323.31	257	tr|Q0CUE6|Q0CUE6_ASPTN
Q0CX14	Uncharacterized protein	Y			Uncharacterized	-1.55713	-2.15456	-0.254459		-0.430763	-0.765915	-0.345776	-3.23495	-3.60326							9	9	65.217	72	tr|Q0CX14|Q0CX14_ASPTN
Q0CXA9	Uncharacterized protein	Y			Uncharacterized	-0.813084	-0.830234								1.00837	-0.560423	1.20621				8	8	323.31	81	tr|Q0CXA9|Q0CXA9_ASPTN

## Sheet: S2 - T. reesei
Table S2. Proteins identified in the secretome of H. jecorina.
The table show the MaxQuant output for identified proteins and the normalized log2-based LFQ intensities used for quantification of T. reesei.
Protein annotations were done using SignalP, Phobius, WolfPSORT, dbCAN, UniProt and InterProScan. PEP: posterior error probability.
Uniprot	Protein name	Secretion	CAZy	MEROPS	Protein class	Bagasse			Birch			Spruce			Cellulose			Glucose			Peptides	Unique peptides	Score	MS/MS count	Majority protein IDs	EC	GO
G0R6T7	Carbohydrate-binding module family 1	Y	CBM1		CBM_only	3.27779	3.43695	4.87378	1.73419	3.51525	2.12664	3.29217	1.94009	3.71953	6.73927	4.87567	5.72586				2	2	323.31	328	tr|G0R6T7|G0R6T7_HYPJQ		carbohydrate metabolic process [GO:0005975]
G0RVK3	Non-Catalytic module family expansin	Y	CBM1		CBM_only;Expansin	0.209732	0.4981	1.25627	-1.1989	0.0067215		-0.360678	-0.168676	0.393215	6.14621	4.01099	4.30147				8	8	323.31	249	tr|G0RVK3|G0RVK3_HYPJQ		carbohydrate metabolic process [GO:0005975]
G0R6T6	Carbohydrate esterase family 5	Y	CBM1;CE5		Esterase_acetyl										5.95859	5.22766	4.9581				3	3	23.966	143	tr|G0R6T6|G0R6T6_HYPJQ		carbohydrate metabolic process [GO:0005975]
G0RCG3	Predicted protein	Y	CE1		Esterase_CE1	0.104572	0.91622	1.3881	1.08096	1.33467		-0.397669	-1.14403	-0.924965	1.44146	2.1003	2.23265				4	4	129.69	142	tr|G0RCG3|G0RCG3_HYPJQ
G0RV93	4-O-methyl-glucuronoyl methylesterase	Y	CBM1;CE15		Esterase_methyl	3.36225	3.50701	3.91457	2.98908	3.04068	3.22947	2.57261	2.54314	2.69635	2.40932	3.55733	3.65729				6	6	276.23	453	sp|G0RV93|GCE_HYPJQ	EC 3.1.1.-	carbohydrate metabolic process [GO:0005975]; lignin catabolic process [GO:0046274]
G0RFR3	Carboxylic ester hydrolase	Y	CE10		Esterase_non_carbohydrate										-2.1899		-2.65761				2	2	14.393	7	tr|G0RFR3|G0RFR3_HYPJQ	EC 3.1.1.-
G0RT90	Non-Catalytic module family expansin	Y			Expansin										0.591007	0.311935	1.41511				2	2	11.772	5	tr|G0RT90|G0RT90_HYPJQ
G0REY3	Glycoside hydrolase family 62	Y	GH62		GH_arabinan							-1.63693	-1.94045	-0.727035							6	6	144.37	42	tr|G0REY3|G0REY3_HYPJQ		L-arabinose metabolic process [GO:0046373]
G0RB58	Glucanase	Y	CBM1;GH6		GH_cellulose	5.47553	5.21997	6.01445	4.5834	4.80214	5.03167	5.15492	5.16071	5.20767	9.24647	7.21307	7.56802				9	9	323.31	1672	tr|G0RB58|G0RB58_HYPJQ	EC 3.2.1.-	cellulose catabolic process [GO:0030245]
G0RD31	Glycoside hydrolase family 1	N	GH1		GH_cellulose	0.935923	1.27953	1.20406		-0.0597											8	8	74.797	64	tr|G0RD31|G0RD31_HYPJQ		carbohydrate metabolic process [GO:0005975]
G0RF17	Glycoside hydrolase family 3	Y	GH3		GH_cellulose				-2.39147	-2.39983		-4.11018	-4.35932								3	3	20.099	15	tr|G0RF17|G0RF17_HYPJQ		carbohydrate metabolic process [GO:0005975]
G0RG23	Glycoside hydrolase family 3	Y	GH3		GH_cellulose	2.86557	3.10466	3.00057	-0.203365	1.50341	-1.18045	1.15761	-1.70567	0.211843			0.899086				15	15	257.48	196	tr|G0RG23|G0RG23_HYPJQ		carbohydrate metabolic process [GO:0005975]
G0RG24	Glycoside hydrolase family 3	Y	GH3		GH_cellulose	1.48427	1.16161	1.38106	-0.910715	-0.778029	-0.49638	1.1143	0.728674	1.25109	-2.82574	1.65273	2.30803				15	15	323.31	233	tr|G0RG24|G0RG24_HYPJQ		carbohydrate metabolic process [GO:0005975]
G0RKH9	Glucanase	Y	GH7;CBM1		GH_cellulose							1.5571		2.20318	5.90306	4.70509	4.84001				3	3	75.407	212	tr|G0RKH9|G0RKH9_HYPJQ	EC 3.2.1.-	cellulose catabolic process [GO:0030245]
G0RRG8	Glycoside hydrolase family 12	Y	GH12		GH_cellulose			-1.99213				-2.40882	-1.86712	-1.49777	0.316496	-0.403183	0.348076				4	4	143.87	67	tr|G0RRG8|G0RRG8_HYPJQ		polysaccharide catabolic process [GO:0000272]
G0RVK1	Glucanase	Y	GH7;CBM1		GH_cellulose	7.45188	6.53747	7.47912	5.518	5.79373	5.57826	5.68393	6.11404	6.0392	10.1559	9.26087	9.22676				12	12	323.31	513	tr|G0RVK1|G0RVK1_HYPJQ	EC 3.2.1.-	cellulose catabolic process [GO:0030245]
G0RSA2	Predicted protein	Y	GH18		GH_chitin	-0.518368	-0.535561	0.201361	-0.248774	-0.38348	-0.566729	-1.35664	-1.54645	-2.10591							5	5	275.48	88	tr|G0RSA2|G0RSA2_HYPJQ		carbohydrate metabolic process [GO:0005975]
G0RB67	Glycoside hydrolase family 5	Y	GH5_5;CBM1		GH_mannan			1.24385				1.80056		0.555145	3.71197	6.21258	5.6795				2	2	323.31	101	tr|G0RB67|G0RB67_HYPJQ		carbohydrate metabolic process [GO:0005975]
G0RC85	Glycoside hydrolase family 5	Y	GH5_7		GH_mannan	-0.898148	-1.40383	0.0256996	-0.00320435	0.585171	-0.395929	2.09774	2.28339	2.48308	5.2374	3.96636	3.97084				6	6	323.31	245	tr|G0RC85|G0RC85_HYPJQ		carbohydrate metabolic process [GO:0005975]
G0R949	Glycoside hydrolase family 28	Y	GH28		GH_pectin							-1.17684	-1.49767	-1.31832							2	2	79.674	12	tr|G0R949|G0R949_HYPJQ		carbohydrate metabolic process [GO:0005975]; cell wall organization [GO:0071555]
G0R866	Glucoamylase	Y	GH15;CBM20		GH_unspecific	1.29267	0.93445	1.19798	1.14583	1.19441	1.36872	0.520952	0.503263	0.478304	3.8379	2.80198	2.59635	2.07455	0.926977	0.848995	7	7	287.63	241	tr|G0R866|G0R866_HYPJQ	EC 3.2.1.3	polysaccharide catabolic process [GO:0000272]
G0R911	Glycoside hydrolase family 92	Y	GH92		GH_unspecific							-3.0251		-2.40053							3	3	45.244	8	tr|G0R911|G0R911_HYPJQ
G0R927	Glycoside hydrolase family 55	Y	GH55		GH_unspecific	0.757853	0.24526	0.98247	-0.170675	0.134191	0.30401	-0.348238	0.0286446	-0.245377	1.18446	1.23902	0.562725				11	11	323.31	204	tr|G0R927|G0R927_HYPJQ
G0RA39	Glycoside hydrolase family 54	Y	CBM42;GH54		GH_unspecific							-1.45949	-0.440546	-0.951975							7	6	88.037	43	tr|G0RA39|G0RA39_HYPJQ		arabinan metabolic process [GO:0031221]; L-arabinose metabolic process [GO:0046373]
G0RBB5	alpha-1,2-Mannosidase	Y	GH47		GH_unspecific	-0.431627	-0.62019		-0.651665	-1.132	-1.04825	-1.26631	-0.806057	-1.10993			-1.32707				3	3	143.53	86	tr|G0RBB5|G0RBB5_HYPJQ	EC 3.2.1.-	metabolic process [GO:0008152]
G0RDC0	Cell wall protein	Y	GH132		GH_unspecific										-2.38239	-0.631584	-2.31622				2	2	14.894	3	tr|G0RDC0|G0RDC0_HYPJQ
G0RHL2	Glycoside hydrolase family 81	Y	GH81		GH_unspecific										0.326727	0.511736	0.00369453				6	6	51.894	38	tr|G0RHL2|G0RHL2_HYPJQ
G0RJ25	Glycoside hydrolase family 55	Y	GH55		GH_unspecific	-0.442308	-0.579939	-0.424749	-0.329155	-0.21905	0.42301	0.323351	0.430445	0.408165	3.57261	2.85325	2.51874				14	14	323.31	231	tr|G0RJ25|G0RJ25_HYPJQ
G0RJJ2	1,3-beta-glucanosyltransferase	Y	GH72		GH_unspecific										-2.87144	-0.380154					3	3	52.778	24	tr|G0RJJ2|G0RJJ2_HYPJQ	EC 2.4.1.-
G0RKI1	Predicted protein	N	GH71		GH_unspecific	0.463222		0.669701		0.66465	0.69726	0.0644321	0.356893	0.502325	1.2157	0.905516	0.477116				5	5	118.97	130	tr|G0RKI1|G0RKI1_HYPJQ
G0RQ16	Predicted protein	Y	GH16		GH_unspecific	1.08053	1.11145	1.44013	0.945616	1.52327		-0.325989	-0.296097	-0.193047	2.58034	1.70438	2.36971				7	7	323.31	164	tr|G0RQ16|G0RQ16_HYPJQ		carbohydrate metabolic process [GO:0005975]
G0RQN9	Beta-galactosidase	Y	GH35		GH_unspecific							-1.2173		-1.77554							5	5	39.502	25	tr|G0RQN9|G0RQN9_HYPJQ	EC 3.2.1.23	carbohydrate metabolic process [GO:0005975]
G0RQW0	1,3-beta-glucanosyltransferase	Y	GH72;CBM43		GH_unspecific									-0.604456	1.64091	2.78132	3.1174				8	8	323.31	158	tr|G0RQW0|G0RQW0_HYPJQ	EC 2.4.1.-
G0RRB2	Glycoside hydrolase family 54	Y	CBM42;GH54		GH_unspecific	1.75292	1.90683	1.75883	1.89367	1.75719	2.05954	2.27742	2.30414	2.368							10	9	323.31	345	tr|G0RRB2|G0RRB2_HYPJQ		arabinan metabolic process [GO:0031221]; L-arabinose metabolic process [GO:0046373]
G0RRK9	Glycoside hydrolase family 17	Y	GH17		GH_unspecific										-1.01599	1.22959	-0.0588341				6	6	98.29	56	tr|G0RRK9|G0RRK9_HYPJQ
G0RT76	Glycoside hydrolase family 5	Y	GH30_5		GH_unspecific	0.186861	-0.58967	-0.59543	-0.797024	-1.23913	-0.79228	-1.21483	-0.790235	-1.25208	-0.540264	-0.743433	-1.12623				7	7	137.42	94	tr|G0RT76|G0RT76_HYPJQ
G0RU13	Glycoside hydrolase family 16	Y	GH16		GH_unspecific	2.11426	1.81131	2.24811	1.24758		0.86408	1.34321	1.18884	1.00333	0.601067	1.37163	1.0456				3	3	78.369	102	tr|G0RU13|G0RU13_HYPJQ		carbohydrate metabolic process [GO:0005975]
G0RV92	Glycoside hydrolase family GH30	Y	GH30_7		GH_unspecific	1.52878	1.38545	2.54732	0.389236	1.46355	1.06615	1.30994	0.866604	1.39385	2.38568	2.61104	2.54845				8	8	323.31	348	tr|G0RV92|G0RV92_HYPJQ		sphingolipid metabolic process [GO:0006665]
G0RVK4	Glycoside hydrolase family 5	Y	GH30_7		GH_unspecific	0.556301	0.875521	2.17825	-1.52004	-0.170269		-0.182459	-2.53908	-1.20138		0.621635	-0.183334				4	4	116.65	93	tr|G0RVK4|G0RVK4_HYPJQ		sphingolipid metabolic process [GO:0006665]
G0RVQ8	Glycoside hydrolase family 30	Y	GH30_3		GH_unspecific	0.0249023	-0.0831795	0.853401	-1.23033	-1.02615	-0.266539	-1.86546	-0.756685	-0.949945							7	7	118.74	67	tr|G0RVQ8|G0RVQ8_HYPJQ		sphingolipid metabolic process [GO:0006665]
G0RWC5	Glycoside hydrolase family 31	Y	GH31		GH_unspecific							-2.86253		-3.15428		-2.02909	0.081316				7	7	53.803	43	tr|G0RWC5|G0RWC5_HYPJQ		carbohydrate metabolic process [GO:0005975]
G0RX78	Glycoside hydrolase family 55	Y	GH55		GH_unspecific	-1.24223	-1.47848	-1.00672							-1.07616	-0.482695	-0.511574				5	5	41.102	37	tr|G0RX78|G0RX78_HYPJQ
G0RXH1	1,3-beta-glucanosyltransferase	Y	GH72;CBM43		GH_unspecific										0.150387	-0.590263	0.157635				4	4	37.168	14	tr|G0RXH1|G0RXH1_HYPJQ	EC 2.4.1.-
G0R947	Endo-1,4-beta-xylanase 1	Y	GH11		GH_xylan					-1.62936					4.04527	2.37012	2.36645				2	2	323.31	86	sp|G0R947|XYN1_HYPJQ	EC 3.2.1.8	xylan catabolic process [GO:0045493]
G0RA32	Endo-1,4-beta-xylanase 3	Y	GH10		GH_xylan	4.35049	3.82449	4.60787	2.90918	2.83377	2.74788	1.26546	1.8526	1.80438		-0.543444	-0.533495				9	9	323.31	185	sp|G0RA32|XYN3_HYPJQ	EC 3.2.1.8	xylan catabolic process [GO:0045493]
G0RUP7	Endo-1,4-beta-xylanase 2	Y	GH11		GH_xylan	5.57405	5.37963	5.26514	3.19722	4.73221	4.8161	1.45905	3.47588	3.55928							3	3	323.31	176	sp|G0RUP7|XYN2_HYPJQ	EC 3.2.1.8	xylan catabolic process [GO:0045493]
Q7Z9M8	Xyloglucanase	Y	GH74;GH74;GH74;CBM1		GH_xyloglucan	3.63403	3.5458	3.76972	3.23908	3.09963	3.47625	2.7484	3.11888	2.9936	1.8779	1.36104	2.38381				14	14	323.31	416	sp|Q7Z9M8|XG74_HYPJQ	EC 3.2.1.155	cellulose catabolic process [GO:0030245]
G0R9Y1	Alpha-1,4 glucan phosphorylase	N	GT35		GT	-1.08876	-0.79497	-1.47818	-1.49098	-1.82288											3	3	27.423	38	tr|G0R9Y1|G0R9Y1_HYPJQ	EC 2.4.1.1	carbohydrate metabolic process [GO:0005975]
G0RR40	Glycosyltransferase family 8	N	GT8		GT	-1.05137	-0.931999	-1.19105	-1.11936	-1.22077	-1.59468										4	4	146.24	45	tr|G0RR40|G0RR40_HYPJQ
Q7Z9M7	Endoglucanase-7	Y	AA9		LPMO	1.34545	0.737711	1.48012				1.35125	0.859024	1.39149	3.42241	3.19813	3.19969				4	4	323.31	305	sp|Q7Z9M7|GUN7_HYPJQ	EC 3.2.1.4	cellulose catabolic process [GO:0030245]
G0R6T8	Glycoside hydrolase family 61	Y	AA9;CBM1		LPMO	5.66247	5.23161	5.60712	5.56193	5.48026	5.63409	4.88597	4.77418	5.18715	8.65098	6.74283	6.51839				2	2	110.8	467	tr|G0R6T8|G0R6T8_HYPJQ		carbohydrate metabolic process [GO:0005975]
G0R7F8	Acetyl-coenzyme A synthetase	N			Other	-1.12249	-0.928391	-1.51745	-1.47279	-1.41464	-1.24623										7	7	78.886	34	tr|G0R7F8|G0R7F8_HYPJQ	EC 6.2.1.1	acetyl-CoA biosynthetic process from acetate [GO:0019427]
G0R894	Glyceraldehyde-3-phosphate dehydrogenase	N			Other	0.916382	1.04364	1.17292	0.491325	0.441092	-0.37204				2.36499	0.414686	0.434376	-2.1216	-0.940662	-0.645266	10	10	323.31	133	tr|G0R894|G0R894_HYPJQ	EC 1.2.1.12	glucose metabolic process [GO:0006006]; glycolytic process [GO:0006096]
G0R8H7	Translation elongation factor 3-like protein	N			Other	-1.2839	-1.27432	-1.26411													5	5	35.553	15	tr|G0R8H7|G0R8H7_HYPJQ
G0R9F2	40s ribosomal protein	N			Other	0.930311	1.17432	0.630121	0.922985	1.16801	0.647631				0.00658608	-0.758614	-1.10951				7	7	136.65	102	tr|G0R9F2|G0R9F2_HYPJQ		ribosomal small subunit export from nucleus [GO:0000056]; rRNA export from nucleus [GO:0006407]; translation [GO:0006412]
G0RA45	Elongation factor 2	N			Other	0.891962	1.76329	1.185	1.53573	1.48037	-0.812229				0.781357		-1.46121				15	15	136.29	85	tr|G0RA45|G0RA45_HYPJQ
G0RAG8	40S ribosomal protein S4	N			Other	-0.486788	0.243851	-0.0425606		-0.40781											2	2	29.021	23	tr|G0RAG8|G0RAG8_HYPJQ		translation [GO:0006412]
G0RAR9	Hsp70 family protein, mitochondrial	N			Other	-2.15528	-1.80377			-1.26496											4	4	26.821	11	tr|G0RAR9|G0RAR9_HYPJQ		protein folding [GO:0006457]
G0RBA5	3-hydroxy-3-methylglutaryl coenzyme A synthase	N			Other										-0.952713	-1.85496					3	3	18.111	10	tr|G0RBA5|G0RBA5_HYPJQ	EC 2.3.3.10	acetyl-CoA metabolic process [GO:0006084]; ergosterol biosynthetic process [GO:0006696]; farnesyl diphosphate biosynthetic process, mevalonate pathway [GO:0010142]
G0RBD3	Cross-pathway control WD-repeat-containing protein	N			Other	-0.0650673	-0.0290489	-0.195469													3	3	19.194	14	tr|G0RBD3|G0RBD3_HYPJQ
G0RCP6	GTP-binding nuclear protein	N			Other	-0.837269	-0.995739	-1.1975													2	2	15.062	14	tr|G0RCP6|G0RCP6_HYPJQ		nucleocytoplasmic transport [GO:0006913]; protein transport [GO:0015031]
G0RCQ4	ATP synthase subunit alpha	N			Other	2.15636	2.26352	1.9824	1.85834	2.00544	1.29451				1.23591	-0.211865	-0.267324				12	12	278.61	263	tr|G0RCQ4|G0RCQ4_HYPJQ		ATP synthesis coupled proton transport [GO:0015986]
G0RCS5	6-phosphogluconate dehydrogenase, decarboxylating	N			Other	-0.237087	0.109991	-0.35606	-0.277445	-0.37623	-1.20535				-0.468134	-1.50907	-1.27848				6	6	101.26	51	tr|G0RCS5|G0RCS5_HYPJQ	EC 1.1.1.44	D-gluconate metabolic process [GO:0019521]; pentose-phosphate shunt [GO:0006098]
G0RD36	Adenylate kinase	N			Other		-3.08833	-3.17454													2	2	11.384	4	tr|G0RD36|G0RD36_HYPJQ	EC 2.7.4.3	ADP biosynthetic process [GO:0006172]; AMP metabolic process [GO:0046033]; ATP metabolic process [GO:0046034]; DNA replication initiation [GO:0006270]
G0RDA0	40S ribosomal protein S6	N			Other	-1.09216	-0.72945	-1.14421													4	4	30.904	13	tr|G0RDA0|G0RDA0_HYPJQ		translation [GO:0006412]
G0RDC5	Phosphopyruvate hydratase	N			Other	-0.838318	-0.663969	0.348131	-0.155764	-0.384159	-0.0261497				-0.307144	-0.877375					8	8	157.89	85	tr|G0RDC5|G0RDC5_HYPJQ		glycolytic process [GO:0006096]
G0RDR6	Transketolase	N			Other	-0.637619	-0.4603	-0.647919		-0.62866					-0.201103						6	6	45.468	27	tr|G0RDR6|G0RDR6_HYPJQ	EC 2.2.1.1	metabolic process [GO:0008152]
G0RDW0	Acid phosphatase-like protein	Y			Other							-1.24467	-0.400856	-1.15493	-1.82009	0.322567	0.903336				7	7	57.73	42	tr|G0RDW0|G0RDW0_HYPJQ		metabolic process [GO:0008152]
G0REM9	Phospholipase C	Y			Other							-0.993338		-0.905245		0.633575	0.300825				7	7	171.14	46	tr|G0REM9|G0REM9_HYPJQ		metabolic process [GO:0008152]
G0RF42	Ribosomal protein S18, S13 family	N			Other	-0.477919	-0.49003	-0.801951	-0.475304	-0.346449	-1.31055				-0.810204	-1.92432					5	5	109.63	31	tr|G0RF42|G0RF42_HYPJQ		translation [GO:0006412]
G0RFZ5	Elongation factor 1-alpha	N			Other	3.21343	3.4384	3.65096	2.43418	2.89245	2.36118				2.23464	1.3671	0.969236			-1.78194	10	10	144.16	249	tr|G0RFZ5|G0RFZ5_HYPJQ
G0RGJ9	Ribosomal protein S9, S4 family	N			Other		-1.33935	-1.24408													3	3	19.928	17	tr|G0RGJ9|G0RGJ9_HYPJQ		translation [GO:0006412]
G0RGK9	Nucleoside diphosphate kinase	N			Other	1.19561	2.14357	1.82363	0.975025	1.3706	0.77046				-0.347244	-0.397604	-1.63814				5	5	323.31	114	tr|G0RGK9|G0RGK9_HYPJQ	EC 2.7.4.6	CDP phosphorylation [GO:0061508]; CTP biosynthetic process [GO:0006241]; GTP biosynthetic process [GO:0006183]; UTP biosynthetic process [GO:0006228]
G0RHD3	Formate dehydrogenase	N			Other	1.80422	1.74858	1.53506	0.473646	0.507											9	9	135.33	84	tr|G0RHD3|G0RHD3_HYPJQ	EC 1.17.1.9	formate catabolic process [GO:0042183]
G0RHU1	Dihydrolipoyl dehydrogenase	N			Other		-2.05291	-2.26648		-2.66131											3	3	22.319	20	tr|G0RHU1|G0RHU1_HYPJQ	EC 1.8.1.4	2-oxoglutarate metabolic process [GO:0006103]; cell redox homeostasis [GO:0045454]; glycine catabolic process [GO:0006546]; hydrogen peroxide metabolic process [GO:0042743]; isoleucine catabolic process [GO:0006550]; leucine catabolic process [GO:0006552]; L-serine biosynthetic process [GO:0006564]; pyruvate metabolic process [GO:0006090]; valine catabolic process [GO:0006574]
G0RHV1	Pyruvate decarboxylase	N			Other										0.0337162	-0.0908947	-0.286005				8	8	51.836	21	tr|G0RHV1|G0RHV1_HYPJQ
G0RIJ8	Thiamine biosynthesis transporter	N			Other										0.809986	-0.678145	-0.473244				4	4	61.204	20	tr|G0RIJ8|G0RIJ8_HYPJQ		thiamine biosynthetic process [GO:0009228]
G0RIR9	Aconitate hydratase, mitochondrial	N			Other	-1.81803	-1.68642	-1.86238		-1.95584	-2.80885										3	3	40.142	20	tr|G0RIR9|G0RIR9_HYPJQ	EC 4.2.1.-	mitochondrial genome maintenance [GO:0000002]; tricarboxylic acid cycle [GO:0006099]
G0RIT4	Histone H2B	N			Other	1.09485	0.800051	0.28257	0.760975	0.293571	0.59584				0.0548573						3	3	26.98	39	tr|G0RIT4|G0RIT4_HYPJQ
G0RJ19	40S ribosomal protein S7	N			Other					-1.35136	-1.70297										2	2	18.105	10	tr|G0RJ19|G0RJ19_HYPJQ		translation [GO:0006412]
G0RJ44	Malate dehydrogenase	N			Other	-0.331459	-0.00606918	0.196741	-0.536705	0.41255	0.26565										9	8	62.116	64	tr|G0RJ44|G0RJ44_HYPJQ	EC 1.1.1.37	carbohydrate metabolic process [GO:0005975]; malate metabolic process [GO:0006108]; tricarboxylic acid cycle [GO:0006099]
G0RJJ0	Alpha subunit of ATP citrate lyase	N			Other			-1.13265		-1.66789					-1.22845		-2.53731				4	4	40.563	21	tr|G0RJJ0|G0RJJ0_HYPJQ		metabolic process [GO:0008152]
G0RJJ1	Beta subunit of ATP citrate lyase	N			Other	-0.233858	-0.00897026	-0.315199							0.453247	-0.724514	-1.26835				7	7	86.421	64	tr|G0RJJ1|G0RJJ1_HYPJQ
G0RJK8	Adenine nucleotide translocator	N			Other	0.848581	1.45303	0.58674	0.733706	0.999771	0.302431				0.269207	-0.155754	-0.450724				8	8	129.46	127	tr|G0RJK8|G0RJK8_HYPJQ;tr|G0RBG4|G0RBG4_HYPJQ		transmembrane transport [GO:0055085]
G0RJL0	Ribosomal protein S5, S7 family	N			Other	-1.51655	-1.6233	-2.58978													4	4	43.69	23	tr|G0RJL0|G0RJL0_HYPJQ		translation [GO:0006412]
G0RJV3	Ribosomal protein S14, S11 family	N			Other	-0.133009	-0.0403595	-0.323299	-0.543425	-0.53533	-1.28112				-0.874493						4	4	49.639	38	tr|G0RJV3|G0RJV3_HYPJQ		translation [GO:0006412]
G0RKA3	D-xylose reductase	N			Other	0.142351	0.595171	0.418871		-0.296129											5	5	64.951	52	tr|G0RKA3|G0RKA3_HYPJQ
G0RKP1	Peptidyl-prolyl cis-trans isomerase	N			Other	-0.620379	-0.88999	0.456819		-0.113998					-0.524433	-1.49704					4	4	61.43	46	tr|G0RKP1|G0RKP1_HYPJQ	EC 5.2.1.8	protein folding [GO:0006457]
G0RKY4	Ubiquitin fusion protein	N			Other	0.0309524	0.188011	-0.393539	-0.223854	-0.176889					-0.509184	-0.436554	-0.578825				2	2	14.59	38	tr|G0RKY4|G0RKY4_HYPJQ;tr|G0RUB4|G0RUB4_HYPJQ;tr|G0RNS8|G0RNS8_HYPJQ
G0RKZ7	Aldehyde dehydrogenase	N			Other	-0.140078	0.10152	0.0823498	-0.381115	0.36924											13	13	112.95	59	tr|G0RKZ7|G0RKZ7_HYPJQ
G0RMH6	Protein disulfide-isomerase	Y			Other	0.134953	0.372169	0.7631	0.349646	1.35789	-0.00890922										11	11	102.18	64	tr|G0RMH6|G0RMH6_HYPJQ	EC 5.3.4.1	cell redox homeostasis [GO:0045454]
G0RMI2	14-3-3 class protein	N			Other	0.530052	0.12911	-0.1917	-1.26484	-0.71755					-0.332413	-1.76181	-0.751034				7	6	196.32	44	tr|G0RMI2|G0RMI2_HYPJQ
G0RMU3	Hsp70 family protein	N			Other	-1.81688	-1.36644	-0.75662													6	6	44.701	20	tr|G0RMU3|G0RMU3_HYPJQ		'de novo' cotranslational protein folding [GO:0051083]; cellular response to glucose starvation [GO:0042149]; cytoplasmic translation [GO:0002181]; regulation of translational fidelity [GO:0006450]; ribosomal subunit export from nucleus [GO:0000054]; rRNA processing [GO:0006364]; translational frameshifting [GO:0006452]; translational termination [GO:0006415]
G0RQ35	Tubulin beta chain	N			Other	-0.502249	-0.34627	-0.244039							-1.43098						7	3	58.044	40	tr|G0RQ35|G0RQ35_HYPJQ		microtubule-based process [GO:0007017]
G0RQ81	ATP synthase subunit beta	N			Other	1.5719	1.72605	1.95333	1.45423	1.88822	1.53138				0.556446	0.900995	0.205675				14	14	323.31	214	tr|G0RQ81|G0RQ81_HYPJQ	EC 3.6.3.14	ATP synthesis coupled proton transport [GO:0015986]
G0RQF9	Histone H4	N			Other	-0.656138	-0.55538	-0.351969	-0.391964	-0.22864											3	3	32.56	35	tr|G0RQF9|G0RQF9_HYPJQ		nucleosome assembly [GO:0006334]
G0RQJ8	Transaldolase	N			Other										-0.305704	-0.894834					9	9	79.951	20	tr|G0RQJ8|G0RQJ8_HYPJQ	EC 2.2.1.2	carbohydrate metabolic process [GO:0005975]; pentose-phosphate shunt [GO:0006098]
G0RQQ3	Woronin body major protein	N			Other	1.07805	1.78891	1.00843	-0.105425	-0.0596294					-0.538153						6	6	183.81	45	tr|G0RQQ3|G0RQQ3_HYPJQ		positive regulation of translational elongation [GO:0045901]; positive regulation of translational termination [GO:0045905]; translational frameshifting [GO:0006452]
G0RQS4	Dehyrdogenase/reductase domain-containing protein	N			Other										0.269846		-1.04324				3	3	42.668	9	tr|G0RQS4|G0RQS4_HYPJQ
G0RR33	Ribosomal protein L17	N			Other	-1.0183	-1.04162	-1.4026	-1.54042	-1.03306					-0.757643						4	4	32.877	25	tr|G0RR33|G0RR33_HYPJQ		translation [GO:0006412]
G0RR49	Regulatory protein calmodulin	N			Other				-0.891335	-1.31451	-0.97646										3	3	96.494	17	tr|G0RR49|G0RR49_HYPJQ
G0RR72	40S ribosomal protein S1	N			Other		-1.52391	-2.04721													4	4	26.224	11	tr|G0RR72|G0RR72_HYPJQ		translation [GO:0006412]
G0RRC1	60s ribosomal protein rla2, P2	Y			Other	0.428152	0.7176	0.95532	1.06709	1.46735	0.491081				-0.339134	-1.2604	-1.18296				5	5	132.67	59	tr|G0RRC1|G0RRC1_HYPJQ		translational elongation [GO:0006414]
G0RRE6	Adenosylhomocysteinase	N			Other	0.0683918	0.53656	0.093111	-0.607655	-0.6791	-0.71245				-0.482683	-0.616434					6	6	65.314	66	tr|G0RRE6|G0RRE6_HYPJQ	EC 3.3.1.1	one-carbon metabolic process [GO:0006730]; S-adenosylhomocysteine catabolic process [GO:0019510]
G0RSG5	Alcohol dehydrogenase	N			Other	0.643292	1.05777	1.85038	2.04192	3.0371	0.98846				0.647507	-0.343924	-0.638895				11	11	163.78	110	tr|G0RSG5|G0RSG5_HYPJQ
G0RTC0	Cell wall protein	N			Other	0.102251	0.47596	-0.938799	0.972366	1.28405	-1.39521	-0.976808		-0.311075	2.42712	3.31565	3.33923				7	7	323.31	157	tr|G0RTC0|G0RTC0_HYPJQ
G0RTE6	Ketol-acid reductoisomerase, mitochondrial	N			Other	0.0443211	0.0646095	-0.12674	-0.949734		-0.585959				-0.820753	-1.8527					7	7	62.206	48	tr|G0RTE6|G0RTE6_HYPJQ	EC 1.1.1.86	isoleucine biosynthetic process [GO:0009097]; valine biosynthetic process [GO:0009099]
G0RU19	Malate dehydrogenase	N			Other	0.0241413	0.31737	-0.0492687	0.303585	0.055891					0.291147						9	8	84.868	30	tr|G0RU19|G0RU19_HYPJQ	EC 1.1.1.37	carbohydrate metabolic process [GO:0005975]; malate metabolic process [GO:0006108]; tricarboxylic acid cycle [GO:0006099]
G0RVS5	Ribosomal protein L16, L13 family	N			Other	-1.29167	-1.02762	-1.54494	-1.20765	-0.865679					-1.29863						4	4	28.016	12	tr|G0RVS5|G0RVS5_HYPJQ		translation [GO:0006412]
G0RVV3	Amidase	N			Other							-2.40279	-2.1857	-2.16403	0.306416	-0.630955	0.336164				8	8	131.54	53	tr|G0RVV3|G0RVV3_HYPJQ
G0RXC4	Translation elongation factor 1 beta	N			Other	-2.24664	-2.13581	-3.04721													2	2	15.429	8	tr|G0RXC4|G0RXC4_HYPJQ
G0R6T3	Predicted protein	Y	AA7		Oxidase_cellulose										2.26676	3.54269	2.96361				10	10	323.31	161	tr|G0R6T3|G0R6T3_HYPJQ
G0REA0	Uncharacterized protein	N	AA7		Oxidase_cellulose											-1.51196	-2.02778				2	2	12.172	3	tr|G0REA0|G0REA0_HYPJQ
G0RII9	Predicted protein	Y	AA7		Oxidase_cellulose										-1.19759	-1.23552	-1.9302				2	2	19.33	15	tr|G0RII9|G0RII9_HYPJQ
G0RXI7	Predicted protein	Y	AA5		Oxidase_lignin	-1.10105	-1.35415	-0.75836							1.97323	-0.628563	-0.135265				12	12	138.02	82	tr|G0RXI7|G0RXI7_HYPJQ
G0R816	Trypsin-like serine protease	Y		PA-S1	Peptidase	2.66051	2.32549	3.41384	2.91478	2.74715	3.54224	2.29631	1.42328	1.96063							3	3	36.771	85	tr|G0R816|G0R816_HYPJQ
G0R8T0	Aspartate protease	Y		AA-A1	Peptidase										-1.79442	-1.31725	-1.68077				3	3	59.574	15	tr|G0R8T0|G0R8T0_HYPJQ
G0RH05	Predicted protein	N		GA-G1	Peptidase							0.0203609	-0.557146	-0.204046	-1.09818	-1.17777	0.0293255				3	3	190.05	41	tr|G0RH05|G0RH05_HYPJQ
G0RIK1	Predicted protein	Y		MC-M14	Peptidase	0.193552	-0.235109	-0.21689	-0.711134	-1.10089	-0.628319	-0.339438	-0.461746	-0.383106							4	4	47.391	56	tr|G0RIK1|G0RIK1_HYPJQ
G0RIL9	Neutral protease 2	Y		MA-M35	Peptidase	2.73542	2.34154	2.68258	0.376135	0.131041	0.725311										3	3	278.41	62	tr|G0RIL9|G0RIL9_HYPJQ	EC 3.4.24.39
G0RKF5	Predicted protein	Y		MC-M14	Peptidase	2.50305	2.2684	2.47807	2.00847	1.63099	2.16378	1.52337	1.984	1.72293							13	13	323.31	242	tr|G0RKF5|G0RKF5_HYPJQ
G0RRH0	Proteinase T-like protein	Y		SB-S8	Peptidase	4.19061	3.44349	4.3259	2.87609	2.94331	3.25219	2.66004	2.63656	2.37046							7	7	323.31	474	tr|G0RRH0|G0RRH0_HYPJQ
G0RVK0	Predicted protein	Y		GA-G1	Peptidase										2.64626	1.64459	0.929405	1.41058			3	3	192.7	87	tr|G0RVK0|G0RVK0_HYPJQ
G0RW36	Predicted protein	Y		SC-S28	Peptidase		-0.95727	-0.253059				0.686592	-0.456297	-0.484606			-0.288944				8	8	200.41	84	tr|G0RW36|G0RW36_HYPJQ
G0RQK0	Superoxide dismutase [Cu-Zn]	N			SOD	-1.92755	-1.98596														3	3	23.581	10	tr|G0RQK0|G0RQK0_HYPJQ	EC 1.15.1.1	age-dependent response to reactive oxygen species involved in chronological cell aging [GO:0001320]; cellular copper ion homeostasis [GO:0006878]; cellular zinc ion homeostasis [GO:0006882]; fungal-type cell wall organization [GO:0031505]; negative regulation of cellular respiration [GO:1901856]; positive regulation of sequence-specific DNA binding transcription factor activity [GO:0051091]; posi…
G0R6Q5	Predicted protein	Y			Uncharacterized										-1.18562		-1.45779				1	1	13.956	16	tr|G0R6Q5|G0R6Q5_HYPJQ
G0R761	Uncharacterized protein	N			Uncharacterized	-0.0436077	0.381891	0.38558	-0.134445	0.50452	-0.61623				-0.467863		-1.95152				5	5	93.996	74	tr|G0R761|G0R761_HYPJQ		translation [GO:0006412]
G0R7A1	Uncharacterized protein	N			Uncharacterized	1.86029	2.07641	1.78343	0.947525	0.86677	0.333712				0.892197	0.045887	0.271656				11	11	141.49	157	tr|G0R7A1|G0R7A1_HYPJQ
G0R7R1	Uncharacterized protein	N			Uncharacterized	-1.91389	-1.65342	-1.38778							-2.16236						2	2	12.586	13	tr|G0R7R1|G0R7R1_HYPJQ		translation [GO:0006412]
G0R8E3	Predicted protein	Y			Uncharacterized										3.08234	-1.68312					7	7	115.35	22	tr|G0R8E3|G0R8E3_HYPJQ
G0RA64	Predicted protein	N			Uncharacterized	0.616753	0.64636	0.58711	-0.179445	0.298592	-0.672628				-0.729343						10	9	94.874	85	tr|G0RA64|G0RA64_HYPJQ
G0RB23	Predicted protein	Y			Uncharacterized										-0.988094	-0.312803	-0.499205				5	5	47.051	28	tr|G0RB23|G0RB23_HYPJQ
G0RBD0	Uncharacterized protein	N			Uncharacterized	-1.05281	-0.782761	-0.84519	-0.570604	-0.769249	-1.55784				-1.82368						2	2	61.508	43	tr|G0RBD0|G0RBD0_HYPJQ		translation [GO:0006412]
G0RC29	Predicted protein	Y			Uncharacterized	-0.568848	-1.08299														3	3	18.306	15	tr|G0RC29|G0RC29_HYPJQ
G0RDU0	Predicted protein	N			Uncharacterized	-1.03143	-1.26941	-1.38467	-1.46134	-1.61801	-2.33854										5	5	35.975	24	tr|G0RDU0|G0RDU0_HYPJQ		carbohydrate metabolic process [GO:0005975]
G0RDU2	Predicted protein	N			Uncharacterized				-0.942394	-0.746059											2	2	29.912	29	tr|G0RDU2|G0RDU2_HYPJQ
G0RF66	Predicted protein	N			Uncharacterized	-0.755407	-0.64739	-0.571989	-0.768244	-1.28256					-1.32734		-1.53717				5	5	78.969	29	tr|G0RF66|G0RF66_HYPJQ		cytoplasmic translational initiation [GO:0002183]
G0RF71	Predicted protein	N			Uncharacterized	-2.25529	-1.67744	-2.53303													4	3	18.809	9	tr|G0RF71|G0RF71_HYPJQ
G0RGH7	Predicted protein	N			Uncharacterized		-0.466099		-0.00589371	0.106991											2	2	109.06	50	tr|G0RGH7|G0RGH7_HYPJQ
G0RGM1	Predicted protein	Y			Uncharacterized	-1.3223		-2.10203				-3.25547	-2.8643	-3.35801	-2.7065	-0.859715					3	3	24.956	30	tr|G0RGM1|G0RGM1_HYPJQ
G0RI29	Predicted protein	Y			Uncharacterized										-1.26625	-1.34325	-2.24611				2	2	42.882	13	tr|G0RI29|G0RI29_HYPJQ
G0RI67	Predicted protein	N			Uncharacterized										1.2214	0.365326	0.746515				14	14	114.2	49	tr|G0RI67|G0RI67_HYPJQ		carbohydrate metabolic process [GO:0005975]
G0RIJ1	Predicted protein	N			Uncharacterized	-0.262888	-0.21686	-1.01306	-0.676374	-0.824429	-1.30948										2	2	34	22	tr|G0RIJ1|G0RIJ1_HYPJQ
G0RJI7	Predicted protein	N			Uncharacterized	1.61166	1.63791	1.39952	1.26069	1.70637	-0.22484				1.36394	0.264296	-0.614614				19	19	197.75	144	tr|G0RJI7|G0RJI7_HYPJQ		methionine biosynthetic process [GO:0009086]
G0RJV2	Uncharacterized protein	N			Uncharacterized				-1.19586	-1.08429											4	4	30.255	20	tr|G0RJV2|G0RJV2_HYPJQ
G0RK22	Uncharacterized protein	N			Uncharacterized	-0.0656891	0.15399	0.615681		0.15818					-0.373863	-1.30734	-1.87749				4	4	116.93	59	tr|G0RK22|G0RK22_HYPJQ		positive regulation of translational fidelity [GO:0045903]; rRNA export from nucleus [GO:0006407]; translation [GO:0006412]
G0RKL5	Predicted protein	N			Uncharacterized	-0.602299	-0.265339	-0.520041	-0.522795	-0.489698											4	4	30.998	30	tr|G0RKL5|G0RKL5_HYPJQ		cell redox homeostasis [GO:0045454]
G0RLL7	Predicted protein	N			Uncharacterized	-1.99004	-1.89755	-2.02682													2	2	14.12	5	tr|G0RLL7|G0RLL7_HYPJQ
G0RLS6	Predicted protein	N			Uncharacterized	0.160412	0.310181	-0.189089	-0.290655	0.35841					-0.370853		-1.46016				9	9	86.423	43	tr|G0RLS6|G0RLS6_HYPJQ
G0RMW6	Uncharacterized protein	N			Uncharacterized	-0.919329	-0.69655								-0.749823	-2.45176	-2.32009				3	3	18.711	21	tr|G0RMW6|G0RMW6_HYPJQ		translation [GO:0006412]
G0RNE6	Predicted protein	N			Uncharacterized	-1.23596	-0.830269	-1.07736		-0.572489					-0.117813	-1.37876	-1.48085				6	6	42.782	25	tr|G0RNE6|G0RNE6_HYPJQ		metabolic process [GO:0008152]
G0RNP5	Predicted protein	N			Uncharacterized	-1.49856	-1.42985	-1.35407	-1.81201	-1.75469											2	2	18.056	23	tr|G0RNP5|G0RNP5_HYPJQ
G0RP74	Predicted protein	Y			Uncharacterized										3.28456	3.4939	3.18367				6	6	323.31	115	tr|G0RP74|G0RP74_HYPJQ
G0RPD5	Predicted protein	Y			Uncharacterized	-0.253149	0.251091	-0.57308				-1.08698	-0.701885	-0.047266	-0.660654		-2.19435				2	2	35.447	58	tr|G0RPD5|G0RPD5_HYPJQ		DNA catabolic process [GO:0006308]
G0RPK6	Predicted protein	Y			Uncharacterized	1.23614	1.24174	1.04635	0.949816	1.29132	0.317251										10	9	179.26	95	tr|G0RPK6|G0RPK6_HYPJQ
G0RPL7	Predicted protein	Y			Uncharacterized										-1.38583	-1.13458	-1.08624				2	2	14.478	5	tr|G0RPL7|G0RPL7_HYPJQ		superoxide metabolic process [GO:0006801]
G0RQX9	Predicted protein	N			Uncharacterized	0.406002	0.97497	0.171061	0.512165	0.17576					-0.789213						9	9	141.25	59	tr|G0RQX9|G0RQX9_HYPJQ		protein folding [GO:0006457]; response to stress [GO:0006950]
G0RRW2	Predicted protein	N			Uncharacterized		-1.71937	-2.00371		-1.93499											4	4	34.237	22	tr|G0RRW2|G0RRW2_HYPJQ
G0RT69	Predicted protein	N			Uncharacterized		-2.51695	-2.57848													2	2	22.688	6	tr|G0RT69|G0RT69_HYPJQ
G0RTB6	Uncharacterized protein	N			Uncharacterized		-2.20618	-2.27824													2	2	13.003	4	tr|G0RTB6|G0RTB6_HYPJQ		translation [GO:0006412]
G0RTJ0	Predicted protein	N			Uncharacterized	-1.5305	-1.64704	-1.92383	-1.5572	-1.59013											3	3	18.672	14	tr|G0RTJ0|G0RTJ0_HYPJQ
G0RV19	Uncharacterized protein	N			Uncharacterized	-1.27416	-0.575619	-0.58922													7	7	66.463	30	tr|G0RV19|G0RV19_HYPJQ
G0RV47	Predicted protein	Y			Uncharacterized										-0.945663	1.9365	-0.0658245	0.419916	0.00790596	1.09848	7	7	277.37	61	tr|G0RV47|G0RV47_HYPJQ
G0RX34	Predicted protein	N			Uncharacterized					-1.24317	-2.35345										5	5	33.034	19	tr|G0RX34|G0RX34_HYPJQ
G0R827	COOH terminal WSC domain-containing protein	N			WSC_only	-0.151659	-0.317909	-0.188879	-0.935074	-0.900179	-0.69866	-2.23148	-1.73099	-1.9934	-0.0529633	-0.540255	0.498375	-2.62543			4	4	198.61	95	tr|G0R827|G0R827_HYPJQ

## Sheet: S3 - M. thermophila
Table S3. Proteins identified in the secretome of M. thermophila.
The table show the MaxQuant output for identified proteins and the normalized log2-based LFQ intensities used for quantification of M. thermophila.
Protein annotations were done using SignalP, Phobius, WolfPSORT, dbCAN, UniProt and InterProScan. PEP: posterior error probability.
Uniprot	Protein name	Secretion	CAZy	MEROPS	Protein class	Bagasse			Birch			Spruce			Cellulose			Glucose			Peptides	Unique peptides	Score	MS/MS count	Majority protein IDs	EC	GO
G2QEK4	Catalase	Y			Catalase	1.01075	-1.28674	-0.831703	-0.944986	-0.322552	0.905487	1.69909	2.05675	0.132641	4.11056	3.7132	3.4489				29	29	323.31	320	tr|G2QEK4|G2QEK4_MYCTT	EC 1.11.1.6	hydrogen peroxide catabolic process [GO:0042744]; response to oxidative stress [GO:0006979]
G2QCL0	Carbohydrate-binding module family 52 protein	Y	CBM52		CBM_only													0.493729	-1.01232		2	2	32.694	28	tr|G2QCL0|G2QCL0_MYCTT
G2QI84	Carbohydrate-binding module family 1 protein	N	CBM1		CBM_only	3.58254	3.90877	3.42311	3.43844	2.78913	3.58706	1.22598	1.73931	1.5032	4.24955	4.42822	4.22159				5	5	323.31	538	tr|G2QI84|G2QI84_MYCTT		carbohydrate metabolic process [GO:0005975]
G2QFY4	Cellobiose dehydrogenase	Y	AA3_1		CDH		2.79458	2.03889	0.342983	-0.327562	0.167107				2.02646	2.21987	1.99365				16	16	196.31	115	tr|G2QFY4|G2QFY4_MYCTT	EC 1.1.99.18
O74240	Carbohydrate-binding module family 1 protein	Y	AA3_1;CBM1		CDH	6.94712	7.29061	6.68419	6.88583	6.59796	6.9598	5.11294	5.4072	5.12915	7.23396	7.24315	6.53742				38	38	323.31	3017	tr|O74240|O74240_MYCTT	EC 1.1.99.18	carbohydrate metabolic process [GO:0005975]
G2QGP4	GMC oxidoreductase-like protein	Y	AA3		CDH_like	2.2599	2.30029	1.36891	1.48974	1.03988	1.27631	-0.527092	-0.192793	-0.840529	-1.96353	-1.84634	-3.15696				13	13	323.31	163	tr|G2QGP4|G2QGP4_MYCTT
G2QMC6	Cellobiose dehydrogenase-like protein	Y			CDH_like	3.77694	4.0513	2.84789	3.0719	2.69284	2.55204	-0.807501	-0.316704	-1.39062	-0.590345	-0.702168	-0.578733				6	6	178.54	285	tr|G2QMC6|G2QMC6_MYCTT
G2QNS9	Cellobiose dehydrogenase	Y	AA8		CDH_like	0.0399609	0.256489	-1.09822	-0.849165	-0.676392	-0.309414										6	6	43.619	30	tr|G2QNS9|G2QNS9_MYCTT	EC 1.1.99.18
G2QJ27	Acetylesterase	Y	CE16		Esterase_acetyl	1.53248	1.6627	1.56168	2.57942	1.60241	2.24893	0.650759	0.952467	1.22323	1.13133	1.14191	1.0388				6	6	323.31	245	sp|G2QJ27|AES1_MYCTT	EC 3.1.1.6
G2Q2N0	Uncharacterized protein	Y	CE3		Esterase_acetyl			-2.31509	-1.35319	-0.648531	-1.74025										7	7	48.839	21	tr|G2Q2N0|G2Q2N0_MYCTT
G2Q3B6	Carbohydrate esterase family 3 protein	Y	CE3		Esterase_acetyl	1.70012	2.03817	1.37436													7	7	109.99	71	tr|G2Q3B6|G2Q3B6_MYCTT
G2QGB0	Carbohydrate esterase family 3 protein	Y	CE3		Esterase_acetyl	1.77937	2.08299	1.41036	1.85385	1.18458	1.21806										3	3	53.71	90	tr|G2QGB0|G2QGB0_MYCTT
G2QGD9	Carbohydrate esterase family 4 protein	Y	CE4		Esterase_acetyl	0.140131	0.76347	0.301767	1.41834	0.868858	1.31034										3	3	11.867	43	tr|G2QGD9|G2QGD9_MYCTT		carbohydrate metabolic process [GO:0005975]
G2QJ94	Carbohydrate esterase family 5 protein	Y	CE5;CBM1		Esterase_acetyl	5.5794	5.85839	5.08485	5.3698	4.6705	5.34146	-0.137682	-0.0377541	-0.0591183	0.428665	1.23616	1.07314				3	3	323.31	423	tr|G2QJ94|G2QJ94_MYCTT		carbohydrate metabolic process [GO:0005975]
G2QLY9	Carbohydrate esterase family 3 protein	Y	CE3		Esterase_acetyl								-3.75299	-3.43349							4	4	7.1791	6	tr|G2QLY9|G2QLY9_MYCTT
G2QMH3	Carbohydrate esterase family 12 protein	Y	CE12		Esterase_acetyl	-1.68308			-0.0139065	0.561638	1.06588										4	4	13.887	29	tr|G2QMH3|G2QMH3_MYCTT
G2Q8Y7	Carbohydrate esterase family 1 protein	Y	CE1		Esterase_CE1	-0.510019	0.0223999	-0.806353													2	2	221.84	17	tr|G2Q8Y7|G2Q8Y7_MYCTT
G2Q8Y8	Ferulic acid esterase	Y	CE1		Esterase_CE1	1.32035	4.19129	3.0668				0.104618	1.72543	1.32828							4	4	228.57	78	tr|G2Q8Y8|G2Q8Y8_MYCTT
G2QD29	Carbohydrate esterase family 1 protein	Y	CE1		Esterase_CE1	2.96746	3.01169	2.39289	2.82855	2.09727	2.84404	-0.0864811	0.345547	0.00187111	1.21115	1.04311	0.327587				6	6	258.74	461	tr|G2QD29|G2QD29_MYCTT
G2QMB4	Carbohydrate esterase family 1 protein	Y	CE1		Esterase_CE1	3.3311	3.45367	2.7044													6	6	323.31	241	tr|G2QMB4|G2QMB4_MYCTT	EC 3.2.1.55
G2QJR6	4-O-methyl-glucuronoyl methylesterase	Y	CE15		Esterase_methyl	4.11996	3.95572	3.52979	4.05598	3.82158	3.23071		-1.39397								8	8	323.31	191	sp|G2QJR6|GCE2_MYCTT	EC 3.1.1.-	lignin catabolic process [GO:0046274]
G2QBU0	Carboxylic ester hydrolase	Y	CE10		Esterase_non_carbohydrate			-2.41116	-1.37143	-0.932682	-0.897373										6	6	23.149	26	tr|G2QBU0|G2QBU0_MYCTT	EC 3.1.1.-
G2QCB9	Carboxylic ester hydrolase	Y	CE10		Esterase_non_carbohydrate										-2.31722	-2.43762					5	5	12.823	14	tr|G2QCB9|G2QCB9_MYCTT	EC 3.1.1.-
G2QFS5	Carboxylic ester hydrolase	Y	CE10		Esterase_non_carbohydrate	2.20574	2.78603	2.1679	2.78367	2.69815	2.74021	0.0168781	-0.252754	0.476572							13	13	230.74	315	tr|G2QFS5|G2QFS5_MYCTT	EC 3.1.1.-
G2QLD0	Pectinesterase	Y	CE8		Esterase_pectin		-2.43277		0.811335	0.0121593	0.518896	-1.36752	-1.0423	-0.77113							10	10	207.98	113	tr|G2QLD0|G2QLD0_MYCTT	EC 3.1.1.11	cell wall modification [GO:0042545]; pectin catabolic process [GO:0045490]
G2QD13	Uncharacterized protein	Y			Esterase_uncharacterized	-0.40443	-0.189131	-0.921492	-0.914335				-2.19719	-2.35154	-0.889126	-0.633657	-0.248342				6	6	131.41	94	tr|G2QD13|G2QD13_MYCTT
G2Q3L3	Glycoside hydrolase family 51 protein	Y	GH51		GH_arabinan	-1.17623	-0.73962	-2.25697													4	4	49.302	15	tr|G2Q3L3|G2Q3L3_MYCTT	EC 3.2.1.55	L-arabinose metabolic process [GO:0046373]
G2QJQ6	Glycoside hydrolase family 62 protein	Y	GH62		GH_arabinan	1.37263	1.33521	0.877338				-2.82958	-2.36814								8	7	195.76	88	tr|G2QJQ6|G2QJQ6_MYCTT		L-arabinose metabolic process [GO:0046373]
G2QLV4	Glycoside hydrolase family 62 protein	Y	GH62;CBM1		GH_arabinan	6.78272	7.11365	6.22496	4.61698	3.89667	4.97324	3.70944	3.93284	3.83733	1.30107	0.928221	1.09728				11	10	323.31	727	tr|G2QLV4|G2QLV4_MYCTT		L-arabinose metabolic process [GO:0046373]
G2QCS4	Endoglucanase 7a	Y	CBM1;GH7		GH_cellulose	1.63748	1.93636	1.59044	2.12077	1.89194	1.97739	0.213119	-0.230173	0.103611	3.00908	2.5875	1.9117				10	10	111.03	237	sp|G2QCS4|CEL7A_MYCTT	EC 3.2.1.4	cellulose catabolic process [GO:0030245]
G2Q0Y0	Glycoside hydrolase family 45 protein	Y	GH45		GH_cellulose										-2.20207	-2.15373					2	2	21.137	21	tr|G2Q0Y0|G2Q0Y0_MYCTT	EC 3.2.1.4	carbohydrate metabolic process [GO:0005975]
G2Q665	Glucanase	Y	CBM1;GH7		GH_cellulose	6.84058	7.21814	7.00439	6.99474	6.56505	6.69166	4.05466	4.4975	4.65958	7.6265	7.47468	6.60628				20	20	323.31	1572	tr|G2Q665|G2Q665_MYCTT	EC 3.2.1.-	cellulose catabolic process [GO:0030245]
G2Q998	Glucanase	Y	GH6		GH_cellulose	3.72035	4.03541	3.66741	3.03594	2.65546	3.03622	0.286398	0.784037	0.480562	3.49806	3.49307	3.26736				11	11	295.47	429	tr|G2Q998|G2Q998_MYCTT	EC 3.2.1.-	cellulose catabolic process [GO:0030245]
G2QA39	Glucanase	Y	CBM1;GH6		GH_cellulose	7.553	7.77334	7.26213	6.73768	6.4488	6.88428	5.49231	5.43471	5.64908	7.73428	7.81146	7.44619				17	17	323.31	2176	tr|G2QA39|G2QA39_MYCTT	EC 3.2.1.-	cellulose catabolic process [GO:0030245]
G2QD93	Glycoside hydrolase family 1 protein	N	GH1		GH_cellulose	-1.8124	-2.19704	-1.84653		-0.821241	-2.3035										6	6	10.3	23	tr|G2QD93|G2QD93_MYCTT		carbohydrate metabolic process [GO:0005975]
G2QDN2	Glycoside hydrolase family 3 protein	Y	GH3		GH_cellulose	0.0394306	0.209	0.219757	0.775043	0.309929	0.874916	-1.46793	-0.810064	-1.24227	-0.579836	-0.768179	-1.26505				15	15	223.11	155	tr|G2QDN2|G2QDN2_MYCTT	EC 3.2.1.21	carbohydrate metabolic process [GO:0005975]
G2QGA1	Glucanase	Y	GH7		GH_cellulose	0.95236	1.20528	0.919788	1.17269	0.860849	1.38055			-1.82502	0.410274	1.00084	0.492838				10	10	129.65	166	tr|G2QGA1|G2QGA1_MYCTT	EC 3.2.1.-	cellulose catabolic process [GO:0030245]
G2QKQ0	Glycoside hydrolase family 12 protein	Y	GH12		GH_cellulose	3.19342	3.59161	2.49651	1.48905	1.08768	1.28946	-1.26332	-1.16793	-1.65293	-1.41053	-2.19894					4	4	15.988	83	tr|G2QKQ0|G2QKQ0_MYCTT		polysaccharide catabolic process [GO:0000272]
G2QMT7	Glycoside hydrolase family 3 protein	Y	GH3		GH_cellulose	0.85778	0.493509	-0.494492	-0.120485	-0.643932	-0.780573	-2.28956	-1.22155	-1.81739	-2.26282	-1.76139	-0.890293				12	12	93.081	49	tr|G2QMT7|G2QMT7_MYCTT	EC 3.2.1.21	carbohydrate metabolic process [GO:0005975]
G2QNN8	Glucanase	Y	GH7		GH_cellulose	5.25798	5.45687	4.67279	5.23491	4.54962	5.07898	2.44424	3.09699	2.72994	3.56844	3.10735	2.4528				17	17	323.31	823	tr|G2QNN8|G2QNN8_MYCTT	EC 3.2.1.-	cellulose catabolic process [GO:0030245]
G2QDD4	Glycoside hydrolase family 18 protein	Y	GH18		GH_chitin	2.60262	2.587	1.91681	2.36365	2.24512	2.612	2.38587	2.43486	2.15439	1.78598	1.57408	1.98569				14	14	323.31	479	tr|G2QDD4|G2QDD4_MYCTT		carbohydrate metabolic process [GO:0005975]
G2Q4H7	Glycoside hydrolase family 26 protein	Y	GH26;CBM35		GH_mannan	1.40037	1.39257	1.23505	2.52426	1.59299	1.97731	1.04785	1.45398	1.2442	2.25345	2.0848	1.17736				13	13	254.69	388	tr|G2Q4H7|G2Q4H7_MYCTT		substituted mannan metabolic process [GO:0006080]
G2Q4L9	Glycoside hydrolase family 2 protein	Y	GH2		GH_mannan							-0.507332	-0.379604	-1.22106	-1.64908	-1.31318	-1.89243				8	8	35.002	53	tr|G2Q4L9|G2Q4L9_MYCTT		carbohydrate metabolic process [GO:0005975]
G2Q5D8	Glycoside hydrolase family 5 protein	Y	GH5_5;CBM1		GH_mannan	5.70944	6.0929	5.16616	5.52402	5.07139	5.59526	4.64612	5.06751	4.61275	6.84884	7.02498	6.54688				9	9	323.31	1250	tr|G2Q5D8|G2Q5D8_MYCTT	EC 3.2.1.4	carbohydrate metabolic process [GO:0005975]
G2QFT7	Glycoside hydrolase family 5 protein	Y	GH5_5		GH_mannan										0.770124	-0.206318	-0.684452				9	9	202	57	tr|G2QFT7|G2QFT7_MYCTT	EC 3.2.1.4	carbohydrate metabolic process [GO:0005975]
G2QGS8	Glycoside hydrolase family 2 protein	Y	GH2		GH_mannan	-0.520769	-0.43576	-1.3239	-1.65016	-2.43026											11	11	65.38	21	tr|G2QGS8|G2QGS8_MYCTT		carbohydrate metabolic process [GO:0005975]
G2QP39	Glycoside hydrolase family 5 protein	Y	GH5_7		GH_mannan	-0.666559	-0.788071					-0.112982	-0.228603	-0.0136681	1.78276	2.62466	2.14144				19	19	323.31	346	tr|G2QP39|G2QP39_MYCTT	EC 3.2.1.78	carbohydrate metabolic process [GO:0005975]
G2Q1N4	Glycoside hydrolase family 30 protein	Y	GH30_7		GH_unspecific	0.0771694	0.0282192	-0.941553	0.00580406	-0.533562	-0.294424	-2.73373	-4.27647								12	12	109.72	77	tr|G2Q1N4|G2Q1N4_MYCTT		sphingolipid metabolic process [GO:0006665]
G2Q2L6	Beta-hexosaminidase	Y	GH20		GH_unspecific					-1.58459		-0.69853	-0.0867348	-0.702839	-1.43445	-1.72149	-1.38859				12	12	31.109	82	tr|G2Q2L6|G2Q2L6_MYCTT	EC 3.2.1.52	carbohydrate metabolic process [GO:0005975]
G2Q3A2	Arabinogalactan endo-beta-1,4-galactanase	Y	GH53		GH_unspecific	1.28146	1.48578	0.384598	1.47871	0.867619	1.30933	-0.066782	0.591986	0.183432	0.114195	-0.262709	-1.5583				10	10	188	245	tr|G2Q3A2|G2Q3A2_MYCTT	EC 3.2.1.89	metabolic process [GO:0008152]
G2Q5Q6	Glycoside hydrolase family 93 protein	Y	GH93		GH_unspecific	2.25869	2.52161	1.55499	1.00626	0.908569	1.21198	-0.238851	-0.688383	-0.474548							12	12	167.1	179	tr|G2Q5Q6|G2Q5Q6_MYCTT
G2Q5V8	Uncharacterized protein	Y	GH131		GH_unspecific										-1.79356	-3.46623					3	3	94.736	28	tr|G2Q5V8|G2Q5V8_MYCTT
G2Q7B9	1,3-beta-glucanosyltransferase	Y	GH72		GH_unspecific										-3.00028	-1.76561	-1.81881				5	5	15.637	15	tr|G2Q7B9|G2Q7B9_MYCTT	EC 2.4.1.-
G2QA11	Glycoside hydrolase family 30 protein	Y	GH30_5		GH_unspecific	0.1534	0.47451	-0.477783	-0.100605	-0.428911	-0.0659542	-1.2802	-1.25446	-1.2857	-0.347885	-0.404888	-0.647072				14	14	213.26	220	tr|G2QA11|G2QA11_MYCTT
G2QAC0	Uncharacterized protein	Y	GH135		GH_unspecific	-2.6061	-2.6257								-2.91999	-2.72727	-2.06911				4	4	24.575	22	tr|G2QAC0|G2QAC0_MYCTT
G2QAD1	1,3-beta-glucanosyltransferase	Y	GH72;CBM43		GH_unspecific	-2.12997	-1.98238		-1.61029	-1.65389	-2.23488				-3.27686	-2.53183	-2.40627	-0.908482	-0.582796	-0.915531	8	8	66.074	48	tr|G2QAD1|G2QAD1_MYCTT	EC 2.4.1.-
G2QAE3	Glycoside hydrolase family 31 protein	Y	GH31		GH_unspecific							-1.38273	-1.967	-1.42836							6	6	153.08	22	tr|G2QAE3|G2QAE3_MYCTT		carbohydrate metabolic process [GO:0005975]
G2QCJ9	Lysozyme	Y	GH25		GH_unspecific	-0.900959	-0.66906	-2.74918	-1.22699	-3.04576	-2.46789				2.36504	1.40932	1.1916				5	5	82.664	55	tr|G2QCJ9|G2QCJ9_MYCTT	EC 3.2.1.17	cell wall macromolecule catabolic process [GO:0016998]; peptidoglycan catabolic process [GO:0009253]
G2QCT8	Glycoside hydrolase family 55 protein	Y	GH55		GH_unspecific										-1.90367	-1.85707					7	7	32.346	15	tr|G2QCT8|G2QCT8_MYCTT
G2QD40	Glycoside hydrolase family 31 protein	N	GH31		GH_unspecific										-1.98053	-2.23514	-3.34149				9	9	20.659	19	tr|G2QD40|G2QD40_MYCTT		carbohydrate metabolic process [GO:0005975]
G2QDI5	Glycoside hydrolase family 95 protein	Y	GH95		GH_unspecific	1.41909	1.59107	0.792387	0.720614	0.085268	0.824778	-0.509562	-0.153873	-0.499609							19	19	323.31	135	tr|G2QDI5|G2QDI5_MYCTT
G2QF48	Glycoside hydrolase family 55 protein	Y	GH55		GH_unspecific				-0.904596			-1.27741	-1.19052	-0.899578	-1.72698	-2.50931	-2.06681				11	11	128.42	68	tr|G2QF48|G2QF48_MYCTT	EC 3.2.1.58	metabolic process [GO:0008152]
G2QGJ6	Uncharacterized protein	Y	GH125		GH_unspecific	-2.03011	-1.77558	-2.34107	-2.12697	-2.30019	-1.98081	-2.2837	-3.32727	-3.37884	-0.218386	-1.17545	-2.19884				8	8	304.13	88	tr|G2QGJ6|G2QGJ6_MYCTT
G2QHL4	alpha-1,2-Mannosidase	Y	GH47		GH_unspecific		-0.994131		-0.878336	-1.10506	-0.996683	-0.741772	-0.589334	-1.6471	-2.41865	-0.551819	-2.82075				11	11	109.67	65	tr|G2QHL4|G2QHL4_MYCTT	EC 3.2.1.-	metabolic process [GO:0008152]
G2QHM1	Glycoside hydrolase family 81 protein	Y	GH81;GH81		GH_unspecific				-1.50498			-1.66726	-1.76119	-2.19279	-1.97367	-2.26319					14	14	94.087	48	tr|G2QHM1|G2QHM1_MYCTT
G2QHP5	Glycoside hydrolase family 16 protein	Y	GH16		GH_unspecific	-0.0132599	0.24123	-0.0876732		0.741178	0.124676						-0.835383				8	8	38.281	75	tr|G2QHP5|G2QHP5_MYCTT		carbohydrate metabolic process [GO:0005975]; cell wall organization [GO:0071555]
G2QIM4	Glycoside hydrolase family 55 protein	Y	GH55		GH_unspecific	-0.992519	-1.11971	-1.37266	-0.848646	-0.898262	-0.396963	-2.47287	-2.67883	-2.37526			-2.66519				8	8	43.818	37	tr|G2QIM4|G2QIM4_MYCTT
G2QJ26	Glycoside hydrolase family 93 protein	Y	GH93		GH_unspecific	1.82208	2.01118	1.69283													12	12	81.387	68	tr|G2QJ26|G2QJ26_MYCTT
G2QJE6	Alpha-glucuronidase	Y	GH67		GH_unspecific	-0.655041	-0.948431	-0.164722	-0.288977	0.289539	-0.127172										11	11	27.186	51	tr|G2QJE6|G2QJE6_MYCTT	EC 3.2.1.139	xylan catabolic process [GO:0045493]
G2QJQ4	Glycoside hydrolase family 115 protein	Y	GH115		GH_unspecific	-0.61763	-1.0436	-0.339582	-0.444857	0.514828	-0.116533										14	14	76.1	53	tr|G2QJQ4|G2QJQ4_MYCTT
G2QJT2	Glycoside hydrolase family 79 protein	Y	GH79		GH_unspecific	1.72835	2.02419	0.536737	2.40081	1.75846	2.02324	-0.221592	0.301907	0.00830078							13	13	263.95	168	tr|G2QJT2|G2QJT2_MYCTT
G2QLD1	Glycoside hydrolase family 16 protein	Y	GH16		GH_unspecific	1.06993	1.4282	0.913458	0.999075	0.868519	0.973387	-1.17261	-1.51651	-1.84065	-0.356186	-0.870668	-1.91216				6	6	121.78	95	tr|G2QLD1|G2QLD1_MYCTT		carbohydrate metabolic process [GO:0005975]
G2QMP5	Glycoside hydrolase family 71 protein	Y	GH71;CBM24		GH_unspecific										-0.631195	-2.35246	-1.45454				7	7	27.726	34	tr|G2QMP5|G2QMP5_MYCTT
G2QN15	NADP:D-xylose dehydrogenase	N	GH109		GH_unspecific	-2.02863				-1.65233	-2.46747										5	5	7.9844	13	tr|G2QN15|G2QN15_MYCTT
G2QNK3	Carbohydrate-binding module family 1 protein	Y	GH131;CBM1		GH_unspecific	1.81384	2.20956	1.60718	1.28216	0.828028	1.05914	-0.77066	0.0562363	-0.16474	2.2986	2.13061	1.6759				10	10	266.86	332	tr|G2QNK3|G2QNK3_MYCTT		carbohydrate metabolic process [GO:0005975]
G2QNU8	Alpha-galactosidase	Y			GH_unspecific	-1.32461	-0.831371	-1.18422													6	6	34.027	13	tr|G2QNU8|G2QNU8_MYCTT	EC 3.2.1.22	carbohydrate metabolic process [GO:0005975]
G2QPS0	Glycoside hydrolase family 15 protein	Y	CBM20;GH15		GH_unspecific	-0.49864	-0.398691		0.929354	0.893808	0.668047	0.226379	0.277226	-0.547598	-1.12609	-1.64847	-1.91327				16	16	172.7	140	tr|G2QPS0|G2QPS0_MYCTT		polysaccharide catabolic process [GO:0000272]
G2Q4S6	Endo-1,4-beta-xylanase	Y	GH11		GH_xylan	6.1212	6.30127	4.82365	5.2767	4.71306	4.9034	1.53942	1.26655	1.15522	0.840855	0.973762	0.487387				4	4	126.45	361	tr|G2Q4S6|G2Q4S6_MYCTT	EC 3.2.1.8	xylan catabolic process [GO:0045493]
G2Q913	Endo-1,4-beta-xylanase	Y	CBM1;GH11		GH_xylan	6.94532	7.11342	5.33469	5.97369	5.69547	6.11729	2.77178	3.48946	3.31286	2.54953	2.76071	2.97365				9	8	323.31	773	tr|G2Q913|G2Q913_MYCTT	EC 3.2.1.8	xylan catabolic process [GO:0045493]
G2QDB9	Endo-1,4-beta-xylanase	Y	GH11		GH_xylan	1.03913	1.05728	0.402428	0.643374	0.173609	0.412916										4	3	61.492	52	tr|G2QDB9|G2QDB9_MYCTT	EC 3.2.1.8	xylan catabolic process [GO:0045493]
G2QG07	Beta-xylanase	Y	GH10		GH_xylan	-1.58007	-0.86986	-1.16164	-1.71384												5	5	15.899	25	tr|G2QG07|G2QG07_MYCTT	EC 3.2.1.8	polysaccharide catabolic process [GO:0000272]
G2QGN6	Beta-xylanase	Y	GH10		GH_xylan	1.13832	1.38976	1.32399	1.37043	1.72436	1.36152	-1.35375	-2.11462	-2.06244	0.839274	0.821312	0.121696				9	9	186.5	221	tr|G2QGN6|G2QGN6_MYCTT	EC 3.2.1.8	polysaccharide catabolic process [GO:0000272]
G2QIR4	Endo-1,4-beta-xylanase	N	GH11		GH_xylan	2.80027	3.02308	2.14869	2.6557	1.80558	2.06363										2	2	17.787	99	tr|G2QIR4|G2QIR4_MYCTT	EC 3.2.1.8	xylan catabolic process [GO:0045493]
G2QJ91	Beta-xylanase	Y	CBM1;GH10		GH_xylan	6.75784	7.27243	6.3462	6.33594	6.09714	6.46714	3.42324	3.55289	3.5601	5.16394	5.11599	5.22316				14	14	323.31	1407	tr|G2QJ91|G2QJ91_MYCTT	EC 3.2.1.8	polysaccharide catabolic process [GO:0000272]
G2QNI1	Endo-1,4-beta-xylanase	Y	GH11		GH_xylan	-0.32616	-0.246231	-0.378922	-0.767355	-1.75757	-0.835634										5	5	15.552	25	tr|G2QNI1|G2QNI1_MYCTT	EC 3.2.1.8	xylan catabolic process [GO:0045493]
G2QAJ6	Glycoside hydrolase family 43 protein	Y	GH43_14		GH_xylan;GH_arabinan	-0.539181	-0.41951	-0.678741													6	6	26.65	23	tr|G2QAJ6|G2QAJ6_MYCTT		carbohydrate metabolic process [GO:0005975]
G2QCC8	Glycoside hydrolase family 43 protein	Y	GH43_36		GH_xylan;GH_arabinan	2.45232	2.75159	1.67157	1.14132	0.836639	1.26082	0.570389	0.575817	0.848122							22	22	323.31	287	tr|G2QCC8|G2QCC8_MYCTT		carbohydrate metabolic process [GO:0005975]
G2QDD9	Glycoside hydrolase family 43 protein	Y	GH43_24;CBM35		GH_xylan;GH_arabinan	2.25998	2.1976	1.82722	2.78533	2.47929	2.7863	-0.0136604	-0.268274	0.0290813	-0.273966	-0.967148	-1.53487				16	16	285.08	235	tr|G2QDD9|G2QDD9_MYCTT		carbohydrate metabolic process [GO:0005975]
G2QDZ0	Glycoside hydrolase family 43 protein	N	GH43_11		GH_xylan;GH_arabinan	-0.443529	-0.443121	0.263828		0.0866394											5	5	58.763	28	tr|G2QDZ0|G2QDZ0_MYCTT		carbohydrate metabolic process [GO:0005975]
G2QFK0	Arabinan endo-1,5-alpha-L-arabinosidase	Y	GH43_6		GH_xylan;GH_arabinan	-1.81322		-1.26382													7	7	14.533	35	tr|G2QFK0|G2QFK0_MYCTT	EC 3.2.1.99	arabinan catabolic process [GO:0031222]
G2QFK1	Glycoside hydrolase family 43 protein	Y	GH43_26		GH_xylan;GH_arabinan	-0.298161	-0.0373402	-1.17663	-0.367186	-0.539982	-0.292843	-2.04523	-1.06082	-1.24863							4	4	163.29	66	tr|G2QFK1|G2QFK1_MYCTT		carbohydrate metabolic process [GO:0005975]
G2QHQ9	Glycoside hydrolase family 43 protein	Y	GH43_21		GH_xylan;GH_arabinan	1.65112	1.84704	0.689297	0.693624	0.338759	0.597097	-0.214552	-0.443153	-0.245729							13	13	184.86	161	tr|G2QHQ9|G2QHQ9_MYCTT
G2QM97	Glycoside hydrolase family 43 protein	N	GH43_1		GH_xylan;GH_arabinan	-0.85944	-1.02305	-1.6208		-0.179812	-0.240004										10	10	56.329	52	tr|G2QM97|G2QM97_MYCTT	EC 3.2.1.37	carbohydrate metabolic process [GO:0005975]
G2QQ09	Glycoside hydrolase family 43 protein	Y	GH43_36		GH_xylan;GH_arabinan	2.35501	2.66715	1.96994	2.06515	1.55754	1.88388	0.757389	0.955807	0.929821	3.85531	3.62653	3.06036				17	17	323.31	498	tr|G2QQ09|G2QQ09_MYCTT		carbohydrate metabolic process [GO:0005975]
G2QHR7	Glycoside hydrolase family 74 protein	Y	GH74;GH74;GH74;GH74		GH_xyloglucan	4.25853	4.49216	3.366	4.50866	4.09357	4.54107	2.54261	2.6306	2.6597	4.17367	3.95812	3.5247				27	27	323.31	1133	tr|G2QHR7|G2QHR7_MYCTT
G2QJ41	Glycosyltransferase family 4 protein	N	GT4		GT	-1.51383	-1.61929	-0.869162													6	6	14.713	23	tr|G2QJ41|G2QJ41_MYCTT
G2Q3G9	Uncharacterized protein	Y			Lactonase	2.27663	2.47236	2.28734	3.00552	2.47668	3.07107	0.34837	0.374176	0.209572	1.77063	1.97918	1.55311				12	12	323.31	425	tr|G2Q3G9|G2Q3G9_MYCTT
G2Q9T3	Polysaccharide monooxygenase Cel61a	Y	CBM1;AA9		LPMO	2.99475	3.50214	3.24479	3.86579	3.65226	3.91194	2.20816	2.05333	2.12263	2.47283	2.34237	1.85073				6	6	178.59	376	sp|G2Q9T3|CEL61_MYCTT	EC 1.13.-.-	cellulose catabolic process [GO:0030245]
G2Q2F7	Glycoside hydrolase family 61 protein	Y	AA9		LPMO	-0.18018	-0.191271	-0.616953	-0.626005	-1.18509	-0.511602										4	4	152.69	71	tr|G2Q2F7|G2Q2F7_MYCTT
G2Q4M0	Glycoside hydrolase family 61 protein	Y	CBM1;AA9		LPMO	3.08524	3.35654	2.79173	3.31251	2.42205	2.81866	0.280479	0.877777	0.905182	2.5552	2.84574	1.47566				5	5	323.31	358	tr|G2Q4M0|G2Q4M0_MYCTT		carbohydrate metabolic process [GO:0005975]
G2Q7A5	Glycoside hydrolase family 61 protein	Y	AA9		LPMO	0.950359	0.448719	-0.418072	-0.0489464	-0.408772	0.203568	-2.71778	-1.49734	-1.22778	0.0732441	0.113382	-0.0980129				5	5	170.32	121	tr|G2Q7A5|G2Q7A5_MYCTT
G2Q9F7	Glycoside hydrolase family 61 protein	Y	AA9;CBM1		LPMO	3.85245	4.28402	3.58591	3.52735	3.37465	3.59295	1.53999	1.54896	1.58264	4.02358	4.07946	3.49609				5	5	193.06	285	tr|G2Q9F7|G2Q9F7_MYCTT		carbohydrate metabolic process [GO:0005975]
G2QA92	Glycoside hydrolase family 61 protein	Y	AA9		LPMO	3.64611	3.84914	2.6628	2.63603	2.58692	2.93922	1.58187	1.89115	2.06387	1.35576	1.58284	1.44413				7	7	206.35	323	tr|G2QA92|G2QA92_MYCTT
G2QAB5	Glycoside hydrolase family 61 protein	Y	AA9		LPMO	0.81727	1.29206	0.905338	1.0491	0.694378	1.08837		-2.98087		-1.03123	-0.798369	-1.2225				4	4	119.27	83	tr|G2QAB5|G2QAB5_MYCTT
G2QCJ3	Glycoside hydrolase family 61 protein	Y	AA9;CBM1		LPMO	5.66323	5.89445	4.87808	6.02334	5.47349	5.95551	3.27113	3.65786	3.54387	5.03828	4.55535	4.12133				7	7	323.31	814	tr|G2QCJ3|G2QCJ3_MYCTT		carbohydrate metabolic process [GO:0005975]
G2QI82	Glycoside hydrolase family 61 protein	Y	AA9		LPMO	2.73931	3.11104	2.21746	3.65646	3.41692	3.75893	1.68118	2.14207	2.10858	2.68634	2.93398	2.33401				4	4	323.31	469	tr|G2QI82|G2QI82_MYCTT
G2QJT0	Glycoside hydrolase family 61 protein	Y	AA9		LPMO	3.28151	3.2876	2.30677	2.89463	2.07876	2.42099	0.0671597	0.0031662	-0.516758	-1.07664	-1.10936	-1.49318				6	5	323.31	225	tr|G2QJT0|G2QJT0_MYCTT
G2QLE4	Glycoside hydrolase family 61 protein	Y	AA9		LPMO	0.972019	1.39559	0.436657	1.58165	1.50097	1.8866	0.654068	0.851336	1.12296	-1.24998	-1.03167					4	4	127.06	160	tr|G2QLE4|G2QLE4_MYCTT
G2QNT0	Glycoside hydrolase family 61 protein	Y	AA9		LPMO	4.3999	4.56447	3.477	4.28191	3.84452	4.30224	2.09434	2.4069	2.25359	2.98784	3.37683	2.87604				9	8	323.31	409	tr|G2QNT0|G2QNT0_MYCTT
G2PZJ6	FAD dependent oxidoreductase-like protein	Y			Other	-1.58193	-2.07113	-1.36959		-1.7932	-2.83435										6	6	47.122	28	tr|G2PZJ6|G2PZJ6_MYCTT		D-amino acid metabolic process [GO:0046416]
G2PZU8	60S acidic ribosomal protein P0	N			Other			-2.31955		-2.39805	-3.13714										5	5	14.371	21	tr|G2PZU8|G2PZU8_MYCTT		ribosome biogenesis [GO:0042254]
G2PZX2	Protein disulfide-isomerase	Y			Other	1.77133	0.357279	1.65348	0.886534	2.33236	0.356996							-0.0396404	0.333784	0.344728	28	28	114	167	tr|G2PZX2|G2PZX2_MYCTT	EC 5.3.4.1	cell redox homeostasis [GO:0045454]
G2Q025	40S ribosomal protein S4	N			Other	-1.21817	-1.46482	-1.39999		-0.903412											7	7	30.856	30	tr|G2Q025|G2Q025_MYCTT		translation [GO:0006412]
G2Q0S5	Protein transport protein Sec61 subunit beta	N			Other													-0.725531	-0.810146	-1.19875	3	3	42.201	16	tr|G2Q0S5|G2Q0S5_MYCTT		intracellular protein transport [GO:0006886]
G2Q0S9	Aldo/keto reductase-like protein	N			Other	2.13418	1.59256	1.36855	-0.775066	0.851328	-0.174023										8	8	35.162	52	tr|G2Q0S9|G2Q0S9_MYCTT
G2Q0U8	Tubulin alpha chain	N			Other	-0.78517		-1.28472													9	9	144.32	31	tr|G2Q0U8|G2Q0U8_MYCTT		microtubule-based process [GO:0007017]
G2Q104	6-phosphogluconate dehydrogenase, decarboxylating	N			Other	-0.51367	-1.11909	0.0751781	-0.828285	0.193819	-1.31826							-1.10054	-0.259495	0.234779	10	10	68.835	81	tr|G2Q104|G2Q104_MYCTT	EC 1.1.1.44	D-gluconate metabolic process [GO:0019521]; pentose-phosphate shunt [GO:0006098]
G2Q129	Elongation factor 1-alpha	N			Other	3.92029	3.5521	3.61044	3.00675	3.52587	2.54593							3.90728		4.14735	15	15	123.76	326	tr|G2Q129|G2Q129_MYCTT
G2Q200	Glucose-6-phosphate isomerase	N			Other	-0.0665608	-0.86726	-1.6091													8	8	62.605	17	tr|G2Q200|G2Q200_MYCTT	EC 5.3.1.9	gluconeogenesis [GO:0006094]; glycolytic process [GO:0006096]; pentose-phosphate shunt [GO:0006098]
G2Q254	Peptidyl-prolyl cis-trans isomerase	N			Other		-2.35827	-1.78949													2	2	3.7076	8	tr|G2Q254|G2Q254_MYCTT	EC 5.2.1.8	protein folding [GO:0006457]
G2Q2T6	60S ribosomal protein L6	N			Other	0.15723	-0.15637			-1.03583											5	5	26.657	18	tr|G2Q2T6|G2Q2T6_MYCTT		translation [GO:0006412]
G2Q334	GTP-binding nuclear protein	N			Other	-0.44907	-1.09212	-0.385082	-1.10635	-0.364782	-0.687384										6	6	11.296	31	tr|G2Q334|G2Q334_MYCTT		nucleocytoplasmic transport [GO:0006913]; protein transport [GO:0015031]
G2Q424	Acetyl-CoA C-acetyltransferase	N			Other	-0.638359				-0.910971	-1.22135										8	8	35.136	31	tr|G2Q424|G2Q424_MYCTT	EC 2.3.1.9	metabolic process [GO:0008152]
G2Q574	Rab GDP dissociation inhibitor	N			Other	0.65749	0.13431	0.0647774	-0.926975	-0.0939407	-0.944813										10	10	131.69	33	tr|G2Q574|G2Q574_MYCTT		protein transport [GO:0015031]; small GTPase mediated signal transduction [GO:0007264]
G2Q586	Eukaryotic translation initiation factor 5A	N			Other	-1.2796	-1.87372	-1.03234		-1.25658	-2.16317										4	4	6.1595	16	tr|G2Q586|G2Q586_MYCTT		positive regulation of translational elongation [GO:0045901]; positive regulation of translational termination [GO:0045905]; translational frameshifting [GO:0006452]
G2Q5U7	ATP synthase subunit alpha	N			Other	1.07757	0.58371	1.41694	0.442354	1.84786	0.845476							-0.80282	-1.05428	0.354879	20	20	195.74	154	tr|G2Q5U7|G2Q5U7_MYCTT		ATP synthesis coupled proton transport [GO:0015986]
G2Q6B1	Sugar transporter	N			Other	-0.40556	-0.41091	0.119097	-0.867855	0.403738	-0.868233										7	7	193.55	74	tr|G2Q6B1|G2Q6B1_MYCTT		carbohydrate transport [GO:0008643]
G2Q716	Transaldolase	N			Other	-0.42473	-0.45488	-0.515272	-1.17378	-0.228502	-0.733984							0.138069	0.495905	0.794699	10	10	60.647	66	tr|G2Q716|G2Q716_MYCTT	EC 2.2.1.2	carbohydrate metabolic process [GO:0005975]; pentose-phosphate shunt [GO:0006098]
G2Q7D0	Myo-inositol-1-phosphate synthase	N			Other				-2.5226	-0.563652											5	5	70.754	8	tr|G2Q7D0|G2Q7D0_MYCTT		inositol biosynthetic process [GO:0006021]; phospholipid biosynthetic process [GO:0008654]
G2Q7Q5	Actin-like protein	N			Other	0.70591	0.57847	0.794107	-0.810215	0.526489	-0.374674							0.655998	0.724924	0.11199	13	13	62.629	113	tr|G2Q7Q5|G2Q7Q5_MYCTT
G2Q7V1	Transketolase	N			Other	-0.0128307	-0.31217	-0.146112	-1.17363	-0.211182	-1.04912										10	10	85.081	66	tr|G2Q7V1|G2Q7V1_MYCTT	EC 2.2.1.1	metabolic process [GO:0008152]
G2Q8U9	Nucleoside diphosphate kinase	N			Other	0.345289	0.00794029	-0.0706825	-0.199366	0.663649	-0.195513							2.25786	1.62627	1.61814	5	5	119.85	120	tr|G2Q8U9|G2Q8U9_MYCTT	EC 2.7.4.6	CDP phosphorylation [GO:0061508]; CTP biosynthetic process [GO:0006241]; GTP biosynthetic process [GO:0006183]; UTP biosynthetic process [GO:0006228]
G2Q8Y3	Intradiol ring-cleavage dioxygenase-like protein	Y			Other	-0.15489	0.141619														5	5	27.34	9	tr|G2Q8Y3|G2Q8Y3_MYCTT
G2Q974	40S ribosomal protein S1	N			Other	-0.93857		-1.36789		-0.933752	-1.72007										7	7	14.457	28	tr|G2Q974|G2Q974_MYCTT		translation [GO:0006412]
G2Q9C3	Nucleosome assembly protein-like protein	N			Other	-0.502369	-1.1699			-1.46626											4	4	17.19	11	tr|G2Q9C3|G2Q9C3_MYCTT		budding cell bud growth [GO:0007117]; nucleosome assembly [GO:0006334]; nucleosome disassembly [GO:0006337]; positive regulation of histone H3-K9 acetylation [GO:2000617]; positive regulation of microtubule polymerization [GO:0031116]; positive regulation of transcription elongation from RNA polymerase II promoter [GO:0032968]; protein import into nucleus [GO:0006606]
G2Q9P8	Peptidase-like protein	Y			Other										-1.54443	-2.01736	-2.07513				6	6	66.675	19	tr|G2Q9P8|G2Q9P8_MYCTT
G2Q9T6	Fumarate reductase/succinate dehydrogenase flavo protein-like protein	Y			Other				-2.16071	-2.40863											2	2	14.531	17	tr|G2Q9T6|G2Q9T6_MYCTT
G2QAN6	Peptidylprolyl isomerase	N			Other	-0.61318	-1.57168	-1.27226	-1.44598	-1.3149	-1.57774							-0.504301	-0.139715	-0.279301	6	6	41.599	40	tr|G2QAN6|G2QAN6_MYCTT	EC 5.2.1.8
G2QAX0	Nitroreductase-like protein	N			Other	-0.204081	-0.744541	0.728527	-0.0744457	-0.971232	-0.784504										8	8	84.981	48	tr|G2QAX0|G2QAX0_MYCTT		cellular response to oxidative stress [GO:0034599]
G2QB71	Formate dehydrogenase	N			Other	0.287281	-0.348141	-0.204813	-0.734547	-0.0409813	-1.51545										11	11	26.999	36	tr|G2QB71|G2QB71_MYCTT	EC 1.17.1.9	formate catabolic process [GO:0042183]
G2QBH1	Ran-specific GTPase-activating protein 1-like protein	N			Other	-2.71675	-2.80301	-2.26384	-2.8038	-2.25188	-2.94976										4	4	15.059	19	tr|G2QBH1|G2QBH1_MYCTT		intracellular transport [GO:0046907]
G2QBS2	Ribosomal protein	N			Other	-1.443	-1.76583	-1.73899		-1.12695									-0.715816		3	3	4.7898	12	tr|G2QBS2|G2QBS2_MYCTT		translation [GO:0006412]
G2QBY3	60S ribosomal protein L2-like protein	N			Other	-0.900311	-1.49834	-1.08641	-3.50734	-1.49768									-1.07431		6	6	42.198	32	tr|G2QBY3|G2QBY3_MYCTT		translation [GO:0006412]
G2QQH4	Histone H4	N			Other	-0.755159	-0.616911	-0.175182	-1.42158	-0.377081	-1.49728										6	6	14.783	37	tr|G2QQH4|G2QQH4_MYCTT;tr|G2QC80|G2QC80_MYCTT		nucleosome assembly [GO:0006334]
G2QCK0	Phospholipase C-like protein	Y			Other	-1.36636	-1.13165	-2.02978							-1.26731	-1.61595					11	11	58.37	39	tr|G2QCK0|G2QCK0_MYCTT		lipid metabolic process [GO:0006629]
G2QCK1	Glycoside hydrolase family 17 protein	Y			Other	-0.391859	-0.290831	-0.144663	0.138233	-0.146341	-0.309883	-1.97253	-2.27761	-2.27017	0.272135	0.453182	0.165928				9	9	64.828	148	tr|G2QCK1|G2QCK1_MYCTT		carbohydrate metabolic process [GO:0005975]
G2QD81	Malate dehydrogenase	N			Other	0.441231	0.45734	1.07068	-0.322155	1.07286	0.142456										17	17	233.41	92	tr|G2QD81|G2QD81_MYCTT	EC 1.1.1.37	carbohydrate metabolic process [GO:0005975]; malate metabolic process [GO:0006108]; tricarboxylic acid cycle [GO:0006099]
G2QDE9	Malate dehydrogenase	N			Other	0.863081	0.147489	0.726408	-0.329737	1.10615	0.185646							-0.556311		0.424549	11	11	114.05	87	tr|G2QDE9|G2QDE9_MYCTT	EC 1.1.1.37	carbohydrate metabolic process [GO:0005975]; malate metabolic process [GO:0006108]; tricarboxylic acid cycle [GO:0006099]
G2QFC6	60S ribosomal protein L13	N			Other	-0.5044	-0.769371	0.0185585	-1.17263	-0.407421	-1.33596										7	7	38.331	64	tr|G2QFC6|G2QFC6_MYCTT		translation [GO:0006412]
G2QGF9	40S ribosomal protein S7	N			Other	-1.76804	-2.22513	-2.03902	-2.18943	-1.27461	-1.92033										4	4	18.747	26	tr|G2QGF9|G2QGF9_MYCTT		translation [GO:0006412]
G2QH35	General substrate transporter	N			Other	-0.37237		-1.67084										-1.14729			5	5	17.181	36	tr|G2QH35|G2QH35_MYCTT		transmembrane transport [GO:0055085]
G2QH36	Transferase-like protein	N			Other	1.62648	0.499409	0.266218		-0.237061											12	12	214.76	74	tr|G2QH36|G2QH36_MYCTT
G2QH37	Polyketide synthase	N			Other	4.09653	2.56502	2.60368	0.809954	2.13895	0.390987										61	61	323.31	320	tr|G2QH37|G2QH37_MYCTT		metabolic process [GO:0008152]
G2QH39	Epimerase/hydratase	N			Other	0.0547295		-0.469662													6	6	158.93	12	tr|G2QH39|G2QH39_MYCTT
G2QHD4	Glucose-regulated protein	Y			Other	1.38006	0.49843	1.38877	0.122213	1.69097	0.268696								0.395235	-1.03931	27	26	202.14	191	tr|G2QHD4|G2QHD4_MYCTT		fungal-type cell wall beta-glucan biosynthetic process [GO:0070880]; karyogamy involved in conjugation with cellular fusion [GO:0000742]; posttranslational protein targeting to membrane, translocation [GO:0031204]; response to unfolded protein [GO:0006986]; SRP-dependent cotranslational protein targeting to membrane, translocation [GO:0006616]; ubiquitin-dependent ERAD pathway [GO:0030433]
G2QHK8	3-hydroxy-3-methylglutaryl coenzyme A synthase	N			Other	-2.31943	-2.34819	-1.40487		-1.39665											2	2	4.5396	11	tr|G2QHK8|G2QHK8_MYCTT	EC 2.3.3.10	acetyl-CoA metabolic process [GO:0006084]; ergosterol biosynthetic process [GO:0006696]; farnesyl diphosphate biosynthetic process, mevalonate pathway [GO:0010142]
G2QHT5	Tubulin beta chain	N			Other	0.3661	-0.358311	0.302027	-0.512896	-0.440512											12	12	66.564	71	tr|G2QHT5|G2QHT5_MYCTT		microtubule-based process [GO:0007017]
G2QHY6	Histone H2A	N			Other		-1.32326	-0.981772													2	2	3.2756	18	tr|G2QHY6|G2QHY6_MYCTT;tr|G2QNQ1|G2QNQ1_MYCTT
G2QHY7	Histone H2B	N			Other	-0.58396	-0.367291	-0.447382	-0.747517	0.300268	-1.01881							0.485449	0.920935	0.182379	6	6	18.579	56	tr|G2QHY7|G2QHY7_MYCTT
G2QI39	Aconitate hydratase, mitochondrial	N			Other					-2.30332	-2.6813										3	3	12.618	16	tr|G2QI39|G2QI39_MYCTT	EC 4.2.1.-	mitochondrial genome maintenance [GO:0000002]; tricarboxylic acid cycle [GO:0006099]
G2QIV4	Sugar transporter-like protein	N			Other	-1.13004	-1.55155	-0.569511	-1.66119	-0.716711	-1.84382										3	3	20.509	45	tr|G2QIV4|G2QIV4_MYCTT		carbohydrate transport [GO:0008643]
G2QJ35	Aldose epimerase-like protein	N			Other	3.67364	3.85589	3.42806	3.67135	3.40717	3.83732	0.36702	0.927366	0.985651	2.25494	2.28763	2.00971				18	18	323.31	427	tr|G2QJ35|G2QJ35_MYCTT		carbohydrate metabolic process [GO:0005975]
G2QJU3	Alcohol dehydrogenase-like protein	N			Other	-0.77817			-2.00949	-1.36446											1	1	52.009	5	tr|G2QJU3|G2QJU3_MYCTT
G2QKY8	Intradiol ring-cleavage dioxygenase-like protein	Y			Other				0.632725	0.230759	1.24079				-2.02962	-0.142958	0.205788	5.66122	5.08467	3.86656	3	3	135.96	197	tr|G2QKY8|G2QKY8_MYCTT		cellular aromatic compound metabolic process [GO:0006725]
G2QLD3	Tyrosinase-like protein	Y			Other	-1.1471	-1.36408	-2.22923		-2.4017											3	3	17.984	24	tr|G2QLD3|G2QLD3_MYCTT
G2QLD8	Phosphoglycerate kinase	N			Other	-1.87684	-2.01131			-2.06607											7	7	21.347	24	tr|G2QLD8|G2QLD8_MYCTT	EC 2.7.2.3	glycolytic process [GO:0006096]
G2QMS4	Secretory phospholipase A2	Y			Other	-0.1031	0.512629		-0.698536	-1.24039											2	2	9.4222	24	tr|G2QMS4|G2QMS4_MYCTT		arachidonic acid secretion [GO:0050482]; phospholipid metabolic process [GO:0006644]
G2QN01	Citrate synthase	N			Other	-1.38092	-1.9547	-1.64115		-1.43367	-2.26466										6	6	14.504	23	tr|G2QN01|G2QN01_MYCTT		tricarboxylic acid cycle [GO:0006099]
G2QN04	Plasma membrane ATPase	N			Other	-0.30389	-1.24628	-0.353903	-1.72399	-0.456232	-1.43975							-0.29586	-0.645555	-0.141781	7	7	96.559	56	tr|G2QN04|G2QN04_MYCTT	EC 3.6.3.6	ATP biosynthetic process [GO:0006754]
G2QN42	Rhodopsin-like protein	N			Other													0.0553493	0.346104	0.00235939	2	2	20.13	13	tr|G2QN42|G2QN42_MYCTT
G2QNQ5	Acyltransferase	N			Other	-0.0934391	-0.643831	-0.570252	-0.811556	-0.558262	-1.07016										13	13	134.65	58	tr|G2QNQ5|G2QNQ5_MYCTT
G2QPC7	40S ribosomal protein S0	N			Other	-0.6857	-0.84824	-0.685162		-0.411991	-1.06169										4	4	10.937	24	tr|G2QPC7|G2QPC7_MYCTT		ribosomal small subunit assembly [GO:0000028]; translation [GO:0006412]
G2QPQ8	Glyceraldehyde-3-phosphate dehydrogenase	N			Other	1.89152	1.56937	1.43719	0.472284	1.81503	0.970726							1.72146	1.68127	1.53219	14	14	148.04	145	tr|G2QPQ8|G2QPQ8_MYCTT	EC 1.2.1.12	glucose metabolic process [GO:0006006]; glycolytic process [GO:0006096]
G2QPX4	60S ribosomal protein L27	N			Other	-1.40782	-1.51843	-1.85387													4	4	20.554	24	tr|G2QPX4|G2QPX4_MYCTT		translation [GO:0006412]
G2QQ50	40S ribosomal protein S8	N			Other	-1.34081	-1.53017	-1.62804		-1.3843	-2.4903										5	5	16.557	29	tr|G2QQ50|G2QQ50_MYCTT		translation [GO:0006412]
G2QQ52	40S ribosomal protein S6	N			Other	-0.45916	-1.4302	-0.998312													4	4	13.491	23	tr|G2QQ52|G2QQ52_MYCTT		translation [GO:0006412]
G2QQ76	Acetyl-coenzyme A synthetase	N			Other	-0.16176	-0.78977	0.374018	-0.102446	1.12118	-0.187994										23	23	104.9	79	tr|G2QQ76|G2QQ76_MYCTT	EC 6.2.1.1	acetyl-CoA biosynthetic process from acetate [GO:0019427]
G2QQD7	ATP synthase subunit beta	N			Other	2.69169	2.28035	2.62124	1.77659	2.81288	2.20282										19	19	323.31	148	tr|G2QQD7|G2QQD7_MYCTT	EC 3.6.3.14	ATP synthesis coupled proton transport [GO:0015986]
G2QQH3	Histone H3	N			Other	-0.50165	-1.04419	-1.64155													3	3	5.4306	22	tr|G2QQH3|G2QQH3_MYCTT
G2Q654	Uncharacterized protein	Y	AA7		Oxidase_cellulose										-3.02163	-3.20547					4	4	51.293	19	tr|G2Q654|G2Q654_MYCTT
G2QDQ9	Uncharacterized protein	Y	AA7		Oxidase_cellulose														0.197914	-0.56764	2	2	5.8097	9	tr|G2QDQ9|G2QDQ9_MYCTT
G2QG48	FAD linked oxidase-like protein	Y	AA7		Oxidase_cellulose										-3.00045	-3.53466					5	5	8.7549	9	tr|G2QG48|G2QG48_MYCTT
G2QLF1	Uncharacterized protein	N	AA7		Oxidase_cellulose	-1.82114									-1.6809	-1.80817	-0.546343				5	5	49.058	22	tr|G2QLF1|G2QLF1_MYCTT
G2PZJ2	GMC oxidoreductase-like protein	Y	AA3_2		Oxidase_lignin	0.0339909	0.279839	-0.0209332	0.909994	0.350449	0.519417	0.15984	0.0628757	-0.399149	0.255915	-0.00463867	-0.799492				13	13	152.61	220	tr|G2PZJ2|G2PZJ2_MYCTT
G2Q335	Glyoxal oxidase like protein	Y	AA5_1		Oxidase_lignin	0.380461	0.98554	-0.399492	-0.288857	0.0246677	0.187097	-0.239342	-0.715944	-0.891359	0.403675	0.862032	0.0515881	3.65682	2.8226	1.89939	13	13	204.13	222	tr|G2Q335|G2Q335_MYCTT
G2QDZ2	GMC oxidoreductase-like protein	Y	AA3_2		Oxidase_lignin	-0.85705	-1.01824														6	6	37.045	33	tr|G2QDZ2|G2QDZ2_MYCTT
G2QKM4	Uncharacterized protein	N	AA3_2		Oxidase_lignin	1.10047	1.89481	1.35074		0.717039	-0.0282841										10	10	72.952	60	tr|G2QKM4|G2QKM4_MYCTT
G2QJW2	Uncharacterized protein	Y	AA12		PDH	-1.46723	-1.31745														6	6	8.7663	16	tr|G2QJW2|G2QJW2_MYCTT
G2Q494	Uncharacterized protein	Y		SC-S28	Peptidase	0.0635509	-0.273851		-0.373526	-0.0738106	-0.140833	-0.744721	-0.468704	-0.683359	-1.03581	0.0700912	1.44888				13	13	207.38	132	tr|G2Q494|G2Q494_MYCTT
G2Q4F9	Uncharacterized protein	Y		AA-A1	Peptidase													-0.141211		-0.95894	2	2	38.967	8	tr|G2Q4F9|G2Q4F9_MYCTT
G2Q925	Serine protease	Y		SB-S8	Peptidase	1.40863	2.53787	1.45579	2.59097	1.94995	2.42438	0.976509	0.542227	1.51389	0.513624	1.56264	1.48206	2.8492	3.9213	2.9675	7	7	323.31	242	tr|G2Q925|G2Q925_MYCTT
G2QCB6	Uncharacterized protein	Y		GA-G1	Peptidase													0.88764	0.188034	0.602249	3	3	99.724	9	tr|G2QCB6|G2QCB6_MYCTT
G2QFG6	Peptide hydrolase	Y		MH-M28	Peptidase							-0.857132	-0.942583	-0.770079							7	7	61.081	37	tr|G2QFG6|G2QFG6_MYCTT	EC 3.4.-.-
G2QGL4	Protease	Y		SB-S8	Peptidase	-0.79994		0.351898	1.57548	1.68095				-0.204729	1.38356	2.48564	2.08475	1.06207	1.33987	1.80064	3	3	323.31	40	tr|G2QGL4|G2QGL4_MYCTT
G2QJ92	Peptide hydrolase	Y		MH-M28	Peptidase	-0.624371	-0.12607		-1.00928	-0.778622					-2.82532		-2.27599				5	5	29.613	17	tr|G2QJ92|G2QJ92_MYCTT	EC 3.4.-.-
G2QK78	Aspartic protease	Y		AA-A1	Peptidase													-1.36675	-0.781326	-0.255281	4	4	6.8556	31	tr|G2QK78|G2QK78_MYCTT
G2QNT3	Peptide hydrolase	Y		MH-M28	Peptidase							-0.652121	-0.192413	-0.186869							4	4	188.38	19	tr|G2QNT3|G2QNT3_MYCTT	EC 3.4.-.-
G2QBT1	Catalase-peroxidase	N	AA2;AA2		Peroxidase	1.96344	0.673599	1.11138	0.471064	0.902298	-0.357224									-0.95199	22	22	205.46	154	tr|G2QBT1|G2QBT1_MYCTT	EC 1.11.1.21	hydrogen peroxide catabolic process [GO:0042744]; response to oxidative stress [GO:0006979]
G2Q1K5	Polysaccharide lyase family 1 protein	Y	PL1_7		PL				0.0472145		0.062767	-1.78593	-1.15183	-0.952358							4	4	27.858	26	tr|G2Q1K5|G2Q1K5_MYCTT	EC 4.2.2.2	polysaccharide catabolic process [GO:0000272]
G2Q550	Uncharacterized protein	Y	PL26		PL				-2.67149	-2.12526	-2.25738										6	6	10.912	10	tr|G2Q550|G2Q550_MYCTT
G2Q8R8	Pectin lyase-like protein	Y			PL		-2.6942	-3.79649	-3.02488	-2.96721	-3.3442										2	2	16.274	33	tr|G2Q8R8|G2Q8R8_MYCTT	EC 4.2.2.10
G2QFG7	Rhamnogalacturonate lyase	Y	PL4_1		PL	0.58551	0.898649	0.00854683	1.59245	0.989519	1.53461	0.58577	0.654917	0.707312	1.16927	0.764082	0.370077				15	15	323.31	251	tr|G2QFG7|G2QFG7_MYCTT	EC 4.2.2.23	cell wall organization [GO:0071555]; polysaccharide catabolic process [GO:0000272]
G2QFY9	Pectin lyase-like protein	Y			PL	0.152149	0.201559	-0.00593185	2.64963	2.09074	2.34056	0.3487	0.391565	0.345121							11	11	323.31	188	tr|G2QFY9|G2QFY9_MYCTT	EC 4.2.2.10
G2QG50	Polysaccharide lyase family 1 protein	Y	PL1_4		PL								-4.89794	-4.3489							3	3	7.1501	9	tr|G2QG50|G2QG50_MYCTT	EC 4.2.2.2	polysaccharide catabolic process [GO:0000272]
G2QG74	Polysaccharide lyase family 3 protein	Y	PL3_2		PL	0.774389	0.803659	-0.395952	3.41041	2.32632	3.06487	1.90274	2.07891	1.99289							5	5	115.07	174	tr|G2QG74|G2QG74_MYCTT	EC 4.2.2.2
G2QH79	Polysaccharide lyase family 1 protein	Y	PL1_7		PL	1.3812	1.62601	1.16099	3.38767	3.20761	3.5447	1.79907	1.81008	2.36514	1.74007	1.00317	-0.0776024				12	12	323.31	392	tr|G2QH79|G2QH79_MYCTT	EC 4.2.2.2	polysaccharide catabolic process [GO:0000272]
G2Q714	Superoxide dismutase [Cu-Zn]	N			SOD	0.046011	-0.283361	0.852987	-0.328056	0.237398	-0.230154	-2.44482	-2.04512		-0.948416	0.626032	0.145718	-0.11059	1.07131	0.766329	8	8	124.08	143	tr|G2Q714|G2Q714_MYCTT	EC 1.15.1.1	age-dependent response to reactive oxygen species involved in chronological cell aging [GO:0001320]; cellular copper ion homeostasis [GO:0006878]; cellular zinc ion homeostasis [GO:0006882]; fungal-type cell wall organization [GO:0031505]; negative regulation of cellular respiration [GO:1901856]; positive regulation of sequence-specific DNA binding transcription factor activity [GO:0051091]; posi…
G2PZM0	Uncharacterized protein	N			Uncharacterized	-0.88126	-1.25142														4	4	17.749	7	tr|G2PZM0|G2PZM0_MYCTT		intracellular protein transport [GO:0006886]
G2PZQ3	Uncharacterized protein	N			Uncharacterized			-1.08124		-1.88865	-2.72678										8	8	62.766	15	tr|G2PZQ3|G2PZQ3_MYCTT
G2PZV9	Uncharacterized protein	N			Uncharacterized	-0.85804	-1.05314	-0.934593	-1.45747	-0.85609	-1.19196										7	7	54.794	32	tr|G2PZV9|G2PZV9_MYCTT
G2PZW5	Uncharacterized protein	N			Uncharacterized	0.852131	0.61651	0.988577	0.502575	1.41724	0.979776										15	15	168.29	99	tr|G2PZW5|G2PZW5_MYCTT		glycolytic process [GO:0006096]
G2Q057	Uncharacterized protein	Y			Uncharacterized	1.36616	1.61619	1.04665	0.167044	-0.561771	-0.033144				-4.07593	-3.61228					9	9	202.23	105	tr|G2Q057|G2Q057_MYCTT
G2Q0H3	Uncharacterized protein	Y			Uncharacterized	-2.35986	-2.56311			-2.08028	-2.19742							1.14886	0.765734	0.271849	2	2	39.849	41	tr|G2Q0H3|G2Q0H3_MYCTT
G2Q102	Uncharacterized protein	N			Uncharacterized	-0.869961		-1.28205													4	4	8.1941	11	tr|G2Q102|G2Q102_MYCTT		translation [GO:0006412]
G2Q1R6	Uncharacterized protein	N			Uncharacterized	-1.54437	-1.29875	-1.67994		-0.958101	-2.1911										12	12	45.209	44	tr|G2Q1R6|G2Q1R6_MYCTT		'de novo' cotranslational protein folding [GO:0051083]; cellular response to glucose starvation [GO:0042149]; cytoplasmic translation [GO:0002181]; regulation of translational fidelity [GO:0006450]; ribosomal subunit export from nucleus [GO:0000054]; rRNA processing [GO:0006364]; translational frameshifting [GO:0006452]; translational termination [GO:0006415]
G2Q1T1	Uncharacterized protein	N			Uncharacterized													-1.94509	-1.38608	-1.51948	2	2	4.2631	5	tr|G2Q1T1|G2Q1T1_MYCTT		ATP synthesis coupled proton transport [GO:0015986]
G2Q1W7	Uncharacterized protein	N			Uncharacterized													0.536459	0.701864	0.511429	6	6	28.202	32	tr|G2Q1W7|G2Q1W7_MYCTT
G2Q1Y5	Uncharacterized protein	N			Uncharacterized	-3.63537		-2.63288	-3.61021	-2.44535											5	5	15.576	17	tr|G2Q1Y5|G2Q1Y5_MYCTT		carbohydrate metabolic process [GO:0005975]
G2Q201	Uncharacterized protein	N			Uncharacterized													-0.99057	-0.559526	-1.0999	4	4	24.157	9	tr|G2Q201|G2Q201_MYCTT
G2Q288	Uncharacterized protein	N			Uncharacterized														-1.79015	-1.84703	2	2	7.3105	6	tr|G2Q288|G2Q288_MYCTT
G2Q2J6	Uncharacterized protein	N			Uncharacterized													-1.37867	-1.09473	-1.62286	6	6	19.253	8	tr|G2Q2J6|G2Q2J6_MYCTT
G2Q2K1	Uncharacterized protein	N			Uncharacterized	-3.04347		-2.65433		-2.04009											2	2	9.7811	11	tr|G2Q2K1|G2Q2K1_MYCTT
G2Q2Q4	Uncharacterized protein	N			Uncharacterized	0.197731	0.0550289	0.142899	-0.565777	0.147098	-0.720953										10	8	69.164	66	tr|G2Q2Q4|G2Q2Q4_MYCTT
G2Q2S4	Uncharacterized protein	N			Uncharacterized		-2.35081	-1.92779													3	3	5.8302	14	tr|G2Q2S4|G2Q2S4_MYCTT		translation [GO:0006412]
G2Q2Z1	Uncharacterized protein	N			Uncharacterized				-3.16435	-2.40199											1	1	3.2357	2	tr|G2Q2Z1|G2Q2Z1_MYCTT
G2Q372	Uncharacterized protein	Y			Uncharacterized	-2.07631		-1.39463		-1.84025											8	8	49.626	23	tr|G2Q372|G2Q372_MYCTT		protein folding [GO:0006457]
G2Q3A8	Uncharacterized protein	N			Uncharacterized	-0.519211	-0.694401	-0.638622										-0.167742	-0.173166	-0.54867	4	4	171.32	36	tr|G2Q3A8|G2Q3A8_MYCTT		translational elongation [GO:0006414]
G2Q3E1	Uncharacterized protein	N			Uncharacterized	-2.24001		0.222498		-1.93517											11	11	128.89	26	tr|G2Q3E1|G2Q3E1_MYCTT		protein folding [GO:0006457]
G2Q3G0	Uncharacterized protein	N			Uncharacterized	2.21728	1.89228	2.15158	1.07072	2.22961	1.31854										22	22	254.64	149	tr|G2Q3G0|G2Q3G0_MYCTT
G2Q3J4	Uncharacterized protein	N			Uncharacterized	-0.86303	-1.25162	-0.679892	-1.90513	-0.711731	-0.943794										8	8	33.093	46	tr|G2Q3J4|G2Q3J4_MYCTT		phosphate-containing compound metabolic process [GO:0006796]
G2Q3L4	Uncharacterized protein	N			Uncharacterized	-1.45114		-1.91841	-2.86822	-1.13183	-2.34209										9	7	19.644	24	tr|G2Q3L4|G2Q3L4_MYCTT
G2Q3M9	Uncharacterized protein	N			Uncharacterized	-0.664959	-0.789061	-0.655432		-0.521902											4	4	21.222	33	tr|G2Q3M9|G2Q3M9_MYCTT		translation [GO:0006412]
G2Q419	Uncharacterized protein	Y			Uncharacterized	0.50404	0.459499	-0.439642		-1.11067	-0.725294	-1.49042			0.129824	-0.627138	-1.26058				8	8	111.5	51	tr|G2Q419|G2Q419_MYCTT
G2Q456	Uncharacterized protein	N			Uncharacterized	-3.29949												-2.07791	-0.899795	-0.76107	4	4	6.1393	11	tr|G2Q456|G2Q456_MYCTT		translation [GO:0006412]
G2Q483	Uncharacterized protein	N			Uncharacterized	-1.0413	1.27249		-2.3008	-0.778671											5	5	42.841	19	tr|G2Q483|G2Q483_MYCTT		carbohydrate derivative biosynthetic process [GO:1901137]
G2Q493	Uncharacterized protein	Y			Uncharacterized					-2.05366	-2.10077		-4.27321	-3.85971	-1.45531	-0.952528	-1.06131				2	2	64.169	38	tr|G2Q493|G2Q493_MYCTT
G2Q591	Uncharacterized protein	N			Uncharacterized													-0.527672	-0.374975	-0.682692	6	6	9.2777	7	tr|G2Q591|G2Q591_MYCTT
G2Q610	Uncharacterized protein	N			Uncharacterized	-1.69445	-1.77237	-2.00684	-2.6859	-1.7132	-2.45201										5	5	16.399	21	tr|G2Q610|G2Q610_MYCTT		translation [GO:0006412]
G2Q624	Uncharacterized protein	N			Uncharacterized	-0.767509		-0.776722	-1.51703	-0.26374	-1.49224										4	4	21.645	38	tr|G2Q624|G2Q624_MYCTT		cell redox homeostasis [GO:0045454]
G2Q650	Uncharacterized protein	Y			Uncharacterized	-2.05555		-2.03902													2	2	52.386	7	tr|G2Q650|G2Q650_MYCTT
G2Q6G9	Uncharacterized protein	N			Uncharacterized	0.13093	-0.54302	0.212757	-0.379505	0.455839	-1.0126								-0.507446		8	8	72.479	113	tr|G2Q6G9|G2Q6G9_MYCTT		positive regulation of translational elongation [GO:0045901]; positive regulation of translational termination [GO:0045905]; translational frameshifting [GO:0006452]
G2Q6N7	Uncharacterized protein	N			Uncharacterized	-2.17535	-2.04271	-2.30005													3	3	15.316	29	tr|G2Q6N7|G2Q6N7_MYCTT		protein folding [GO:0006457]
G2Q7E8	Uncharacterized protein	N			Uncharacterized	-0.37916	-0.411291	-0.731642	-0.759956	-0.448311	-0.567244								0.109055	0.0317993	8	8	50.646	61	tr|G2Q7E8|G2Q7E8_MYCTT		translation [GO:0006412]
G2Q7K6	Uncharacterized protein	N			Uncharacterized	-1.88785		-1.91558													3	3	6.3342	23	tr|G2Q7K6|G2Q7K6_MYCTT		translation [GO:0006412]
G2Q7Z2	Uncharacterized protein	N			Uncharacterized	-0.697081	-1.03061	-0.427341		-0.266462											5	5	26.717	27	tr|G2Q7Z2|G2Q7Z2_MYCTT		translation [GO:0006412]
G2Q8B8	Uncharacterized protein	N			Uncharacterized	0.279699	0.0062294	-0.0232525	-1.40422	0.0686092	-0.907873							1.15161	1.1189	0.7845	10	10	47.167	70	tr|G2Q8B8|G2Q8B8_MYCTT
G2Q8I8	Uncharacterized protein	Y			Uncharacterized		-2.13749		-1.46281	-1.7315	-1.37147										2	2	15.541	24	tr|G2Q8I8|G2Q8I8_MYCTT		lipid metabolic process [GO:0006629]
G2Q8M4	Uncharacterized protein	Y			Uncharacterized	-0.33606	-0.318411	0.284039	-0.707386	0.0794182	-0.738943							0.120689	0.480915	0.424108	5	5	28.679	37	tr|G2Q8M4|G2Q8M4_MYCTT
G2Q8N2	Uncharacterized protein	N			Uncharacterized				-0.942236	0.285879	-0.619663										3	3	184.62	18	tr|G2Q8N2|G2Q8N2_MYCTT		translational elongation [GO:0006414]
G2Q8V1	Uncharacterized protein	Y			Uncharacterized		-1.65575								-0.703325	-0.473509	-1.23764	0.506378	0.282875	-0.440111	7	7	31.733	65	tr|G2Q8V1|G2Q8V1_MYCTT
G2Q9D2	Uncharacterized protein	N			Uncharacterized					-3.04878	-4.12508										4	4	13.276	8	tr|G2Q9D2|G2Q9D2_MYCTT
G2QA29	Uncharacterized protein	Y			Uncharacterized										-2.83136	-1.84339	-1.97911				2	2	46.617	38	tr|G2QA29|G2QA29_MYCTT
G2QAA5	Uncharacterized protein	N			Uncharacterized	-0.91412	-1.36072	-0.935192		-1.63904											8	8	20.779	25	tr|G2QAA5|G2QAA5_MYCTT		translation [GO:0006412]
G2QAN5	Uncharacterized protein	N			Uncharacterized	1.17211	0.70183	1.41799	0.441254	1.08213	0.613506										20	20	96.004	108	tr|G2QAN5|G2QAN5_MYCTT		protein folding [GO:0006457]; response to stress [GO:0006950]
G2QAP6	Uncharacterized protein	N			Uncharacterized	0.83967	-0.83704	0.606558	-0.736715	-0.0416908											6	6	152.83	25	tr|G2QAP6|G2QAP6_MYCTT
G2QAY2	Uncharacterized protein	N			Uncharacterized				-1.30185	0.040329	-0.737633										4	4	7.4792	9	tr|G2QAY2|G2QAY2_MYCTT		translation [GO:0006412]
G2QAZ1	Uncharacterized protein	N			Uncharacterized	-1.44258	-1.53489	-0.770193	-1.96819	-1.03418	-2.19239								-0.620535		11	11	47.433	38	tr|G2QAZ1|G2QAZ1_MYCTT
G2QB59	Uncharacterized protein	N			Uncharacterized	-1.58309	-2.18407	-1.69425													3	3	29.774	12	tr|G2QB59|G2QB59_MYCTT
G2QB77	Uncharacterized protein	N			Uncharacterized	-1.73851	-2.57442														2	2	5.9695	11	tr|G2QB77|G2QB77_MYCTT		translation [GO:0006412]
G2QBJ2	Uncharacterized protein	N			Uncharacterized	0.6427	-0.0713406	0.0330982	-0.356195	0.520838	0.263386							0.271759	-0.742756	0.68561	9	9	47.421	68	tr|G2QBJ2|G2QBJ2_MYCTT		ribosomal small subunit export from nucleus [GO:0000056]; rRNA export from nucleus [GO:0006407]; translation [GO:0006412]
G2QBM5	Uncharacterized protein	N			Uncharacterized													-0.451832	-0.244516	-1.11798	3	3	7.7788	9	tr|G2QBM5|G2QBM5_MYCTT		transport [GO:0006810]
G2QBS7	Uncharacterized protein	Y			Uncharacterized													6.0913	5.52815	5.51596	4	4	323.31	266	tr|G2QBS7|G2QBS7_MYCTT
G2QBV2	Uncharacterized protein	N			Uncharacterized					-2.22856	-2.78226										3	3	6.8425	8	tr|G2QBV2|G2QBV2_MYCTT
G2QBW8	Uncharacterized protein	N			Uncharacterized	-0.029459	-1.28694	0.930218			0.452917										9	9	39.321	21	tr|G2QBW8|G2QBW8_MYCTT		methionine biosynthetic process [GO:0009086]
G2QBZ2	Uncharacterized protein	Y			Uncharacterized										-2.4452		-3.34939				6	6	24.153	21	tr|G2QBZ2|G2QBZ2_MYCTT
G2QC28	Uncharacterized protein	Y			Uncharacterized													-0.923472	-0.514526	-0.890251	2	2	30.843	10	tr|G2QC28|G2QC28_MYCTT
G2QCN5	Uncharacterized protein	N			Uncharacterized				-1.70978	-1.21305	-1.90687										5	5	35.66	14	tr|G2QCN5|G2QCN5_MYCTT		translation [GO:0006412]
G2QCN9	Uncharacterized protein	N			Uncharacterized	-0.528459	-0.962841	-0.611402	-1.27414	-0.378212	-1.03645										5	5	70.746	50	tr|G2QCN9|G2QCN9_MYCTT		translation [GO:0006412]
G2QCW2	Uncharacterized protein	N			Uncharacterized		-2.73292	-2.1695	-2.98609												3	3	11.041	32	tr|G2QCW2|G2QCW2_MYCTT		translation [GO:0006412]
G2QCX2	Uncharacterized protein	N			Uncharacterized													0.222319	0.245735	-0.0968399	5	5	40.711	24	tr|G2QCX2|G2QCX2_MYCTT
G2QDR0	Uncharacterized protein	N			Uncharacterized													0.91716	1.20225	0.867168	2	2	4.6032	12	tr|G2QDR0|G2QDR0_MYCTT
G2QEU1	Uncharacterized protein	N			Uncharacterized	1.44266	1.65819	1.24195		-1.30086					-0.320366	-0.817909	-0.500153				19	19	248.14	141	tr|G2QEU1|G2QEU1_MYCTT
G2QEZ7	Uncharacterized protein	N			Uncharacterized													1.58615	2.06539	1.78498	5	5	9.4017	31	tr|G2QEZ7|G2QEZ7_MYCTT		ribosome biogenesis [GO:0042254]
G2QFL3	Uncharacterized protein	Y			Uncharacterized	2.43487	2.39383	0.593018	1.85015	1.76194	2.04102	1.5927	1.76983	1.34875	1.28187	1.14843	1.11206				19	19	323.31	260	tr|G2QFL3|G2QFL3_MYCTT
G2QFV7	Uncharacterized protein	N			Uncharacterized	0.82399	0.346949	2.15931	0.171145	1.37031	0.446278										11	11	240.91	89	tr|G2QFV7|G2QFV7_MYCTT
G2QGG5	Uncharacterized protein	Y			Uncharacterized										-4.70013		-2.79179				4	4	8.3381	13	tr|G2QGG5|G2QGG5_MYCTT
G2QGI6	Uncharacterized protein	N			Uncharacterized	-0.58733	-1.05102	-0.527353	-1.14247	-0.866341											7	7	14.498	38	tr|G2QGI6|G2QGI6_MYCTT
G2QGW5	Uncharacterized protein	Y			Uncharacterized	1.38639	1.41421	1.4772	0.296064	-0.925901	-0.928614										5	5	143.08	41	tr|G2QGW5|G2QGW5_MYCTT
G2QHM8	Uncharacterized protein	N			Uncharacterized	-0.168591	-0.278751	0.244827	-1.00157	-0.244932	-0.765513						-0.671022				5	5	35.312	51	tr|G2QHM8|G2QHM8_MYCTT;tr|G2Q584|G2Q584_MYCTT;tr|G2QJH7|G2QJH7_MYCTT
G2QHV8	Uncharacterized protein	N			Uncharacterized	-0.630421	-0.920431	-1.53977	-1.09245	-0.583481	-1.33541										5	5	41.655	32	tr|G2QHV8|G2QHV8_MYCTT		positive regulation of translational fidelity [GO:0045903]; rRNA export from nucleus [GO:0006407]; translation [GO:0006412]
G2QHV9	Uncharacterized protein	N			Uncharacterized	0.130079	-0.537321	1.14254	0.0478935	1.2406	-0.280903										4	4	138.08	55	tr|G2QHV9|G2QHV9_MYCTT
G2QJD0	Uncharacterized protein	N			Uncharacterized	-2.34835	-2.62865	-3.30553		-1.44265	-2.6509										2	2	6.0604	12	tr|G2QJD0|G2QJD0_MYCTT
G2QJM5	Uncharacterized protein	Y			Uncharacterized	0.82589	1.05158	0.787338													4	4	73.034	48	tr|G2QJM5|G2QJM5_MYCTT
G2QJY4	Uncharacterized protein	N			Uncharacterized	-1.05331	-2.22614	-1.01643													3	3	100.76	17	tr|G2QJY4|G2QJY4_MYCTT
G2QKE8	Uncharacterized protein	N			Uncharacterized													1.06749	0.325035	1.11022	2	2	3.8351	8	tr|G2QKE8|G2QKE8_MYCTT
G2QKL8	Uncharacterized protein	N			Uncharacterized	2.43466	1.6448	1.50668	0.829233	1.98497	0.647196								-0.600246	-0.586361	12	12	213.49	123	tr|G2QKL8|G2QKL8_MYCTT		cell redox homeostasis [GO:0045454]
G2QKQ4	Uncharacterized protein	N			Uncharacterized													-0.154381	0.0539951	-0.0844116	2	2	14.314	20	tr|G2QKQ4|G2QKQ4_MYCTT		ATP synthesis coupled proton transport [GO:0015986]
G2QME4	Uncharacterized protein	N			Uncharacterized	-2.31532		-2.05401													4	4	12.539	10	tr|G2QME4|G2QME4_MYCTT
G2QMP1	Uncharacterized protein	Y			Uncharacterized				-2.25388			-3.75351			-1.95237	-1.50558	-2.76968				4	4	10.896	34	tr|G2QMP1|G2QMP1_MYCTT
G2QMW2	Uncharacterized protein	Y			Uncharacterized					-1.85811					0.427614	-0.913979	-1.69925				4	4	149.45	42	tr|G2QMW2|G2QMW2_MYCTT
G2QN02	Uncharacterized protein	N			Uncharacterized													-0.142801	0.245085	-0.454441	2	2	74.904	11	tr|G2QN02|G2QN02_MYCTT		transport [GO:0006810]
G2QN52	Uncharacterized protein	N			Uncharacterized	-2.01288		-1.848	-2.94548	-1.7583											2	2	5.0878	21	tr|G2QN52|G2QN52_MYCTT		small GTPase mediated signal transduction [GO:0007264]
G2QN86	Uncharacterized protein	N			Uncharacterized	-2.16703	-2.75023	-2.84917													3	3	12.311	14	tr|G2QN86|G2QN86_MYCTT		arginine biosynthetic process [GO:0006526]
G2QN93	Uncharacterized protein	N			Uncharacterized	0.0672493	-0.945921	-0.503552										-0.0500202	0.0820141	0.739679	10	10	75.182	43	tr|G2QN93|G2QN93_MYCTT
G2QN94	Uncharacterized protein	N			Uncharacterized			-2.50199										0.47765	0.739365	0.384579	8	8	83.505	47	tr|G2QN94|G2QN94_MYCTT		metabolic process [GO:0008152]
G2QNH0	Uncharacterized protein	N			Uncharacterized	-0.13356	-0.39171	-0.121933	-1.15	0.231808	-0.952383										9	9	40.619	60	tr|G2QNH0|G2QNH0_MYCTT		mitochondrial ADP transmembrane transport [GO:0140021]; mitochondrial ATP transmembrane transport [GO:1990544]
G2QNH2	Uncharacterized protein	N			Uncharacterized	-1.60508	-1.99974	-1.56621													7	7	16.215	21	tr|G2QNH2|G2QNH2_MYCTT		translation [GO:0006412]
G2QNR1	Uncharacterized protein	Y			Uncharacterized	1.95946	2.03309	1.69331	0.751034	0.583509	0.405697		-2.6555	-3.97039							7	7	196.46	148	tr|G2QNR1|G2QNR1_MYCTT
G2QNZ9	Uncharacterized protein	N			Uncharacterized	2.02177	1.41961	1.90106	0.528294	1.22994	0.952047										23	22	286.99	162	tr|G2QNZ9|G2QNZ9_MYCTT
G2QP23	Uncharacterized protein	N			Uncharacterized					-2.47641	-3.52064										5	5	30.433	15	tr|G2QP23|G2QP23_MYCTT		ATP synthesis coupled proton transport [GO:0015986]
G2QPB2	Uncharacterized protein	N			Uncharacterized	1.62283	0.74807	1.78389	2.36377	4.05304	2.23401								-0.844856		24	24	323.31	213	tr|G2QPB2|G2QPB2_MYCTT
G2QPH7	Uncharacterized protein	Y			Uncharacterized										-1.55994	-1.23613	-3.2539				4	4	13.119	15	tr|G2QPH7|G2QPH7_MYCTT
G2QPK7	Uncharacterized protein	N			Uncharacterized			-0.765513	-1.06018	-0.353251	-1.16071										6	6	20.994	17	tr|G2QPK7|G2QPK7_MYCTT
G2QPP4	Uncharacterized protein	Y			Uncharacterized	-2.40619	-1.89336									-3.12244					2	2	9.6956	17	tr|G2QPP4|G2QPP4_MYCTT
G2QPW8	Uncharacterized protein	N			Uncharacterized													-0.52943	-0.541616	-1.17449	4	4	13.719	17	tr|G2QPW8|G2QPW8_MYCTT
G2QQ81	Uncharacterized protein	N			Uncharacterized	-1.22323	-1.97949	-2.05492													6	6	20.491	15	tr|G2QQ81|G2QQ81_MYCTT		translation [GO:0006412]
G2QQA3	Uncharacterized protein	N			Uncharacterized	-0.884701			-3.18311	-1.27371											4	4	26.099	10	tr|G2QQA3|G2QQA3_MYCTT		ATP synthesis coupled electron transport [GO:0042773]
G2QQB7	Uncharacterized protein	N			Uncharacterized	-2.25048	-2.4463														10	10	51.17	22	tr|G2QQB7|G2QQB7_MYCTT		protein refolding [GO:0042026]
G2QLJ3	Carbohydrate-binding WSC domain protein	Y			WSC_only	-1.88012	-1.99274	-1.83275							-1.5429	-0.950079	-1.21001				6	6	63.319	45	tr|G2QLJ3|G2QLJ3_MYCTT

## Sheet: S4 - N. crassa
Table S4. Proteins identified in the secretome of N. crassa.
The table show the MaxQuant output for identified proteins and the normalized log2-based LFQ intensities used for quantification of N. crassa.
Protein annotations were done using SignalP, Phobius, WolfPSORT, dbCAN, UniProt and InterProScan. PEP: posterior error probability.
Uniprot	Protein name	Secretion	CAZy	MEROPS	Protein class	Bagasse			Birch			Spruce			Cellulose			Glucose			Peptides	Unique peptides	Score	MS/MS count	Majority protein IDs	EC	GO
Q7S412	Alpha-L-arabinofuranosidase 2	Y	GH51		GH_arabinan	0.178692	0.0512447	0.618782	-0.352448	-0.0927429	-0.155741		-0.482033								8	8	155.58	50	tr|Q7S412|Q7S412_NEUCR		L-arabinose metabolic process [GO:0046373]
Q7SA23	Exoglucanase 1	Y	CBM1;GH7		GH_cellulose	2.63472	0.826025	1.83484	2.85582	2.93078	2.58314						0.592026				8	8	323.31	80	sp|Q7SA23|GUX1A_NEUCR	EC 3.2.1.91	cellulose catabolic process [GO:0030245]
Q1K5V3	Glucanase	N	GH6		GH_cellulose	3.70638	3.17071	3.49803	4.43875	4.17531	3.78881	0.713955	3.07644	3.04568			1.785				12	12	323.31	143	tr|Q1K5V3|Q1K5V3_NEUCR	EC 3.2.1.-	cellulose catabolic process [GO:0030245]
Q1K6Q5	Glucanase	Y	CBM1;GH6		GH_cellulose	0.518612		0.762262	3.17139	2.99207	2.39782										5	5	323.31	43	tr|Q1K6Q5|Q1K6Q5_NEUCR	EC 3.2.1.-	cellulose catabolic process [GO:0030245]
Q7S3R5	Beta-D-glucoside glucohydrolase	Y	GH3		GH_cellulose				-1.70587	-2.13577	-2.22557										5	5	80.468	11	tr|Q7S3R5|Q7S3R5_NEUCR		carbohydrate metabolic process [GO:0005975]
Q7SDR1	Endoglucanase gh5-1	Y	GH5_5;CBM1		GH_mannan				0.991932	0.793827	0.788269										5	5	323.31	28	sp|Q7SDR1|GUN3_NEUCR	EC 3.2.1.4	carbohydrate metabolic process [GO:0005975]
P14804	Glucoamylase	Y	CBM20;GH15		GH_unspecific				-1.63279	-1.46388	-1.92256				-0.893799	-0.625486		-2.21971	-0.581762	-1.85131	5	5	137.65	52	sp|P14804|AMYG_NEUCR	EC 3.2.1.3	carbohydrate catabolic process [GO:0016052]; polysaccharide catabolic process [GO:0000272]
Q7S187	Alpha-N-arabinofuranosidase	Y	GH54		GH_unspecific													-3.36455	-0.279842	-0.316118	3	3	67.4	13	tr|Q7S187|Q7S187_NEUCR		arabinan metabolic process [GO:0031221]
Q7S222	Cell wall glucanosyltransferase Mwg1	Y	GH16		GH_unspecific	1.12587	1.22822	0.746182	-0.428047	-1.19377	-1.07889	-0.713955	0.0521278	-0.12936							7	7	153.41	73	tr|Q7S222|Q7S222_NEUCR		carbohydrate metabolic process [GO:0005975]; cell wall organization [GO:0071555]
Q1K5S8	Endo-1,4-beta-xylanase	Y	GH11;CBM1		GH_xylan			0.350351	0.510473	0.729137	0.804398										3	3	323.31	33	tr|Q1K5S8|Q1K5S8_NEUCR	EC 3.2.1.8	xylan catabolic process [GO:0045493]
Q7S0Y0	Beta-xylanase	Y	GH10		GH_xylan	0.0862522	-0.896965	0.0741024	3.09936	2.17021	2.87448										10	10	323.31	107	tr|Q7S0Y0|Q7S0Y0_NEUCR	EC 3.2.1.8	xylan catabolic process [GO:0045493]
Q7S3P8	Beta-xylanase	Y	GH10		GH_xylan	-0.248518	-0.951235	-0.680359	-1.29794	-1.93127	-1.79178										3	3	287.56	43	tr|Q7S3P8|Q7S3P8_NEUCR	EC 3.2.1.8	xylan catabolic process [GO:0045493]
Q1K8B6	Endoglucanase II	Y	AA9		LPMO				-0.911528	-0.995052	-1.59695										3	3	108.3	33	tr|Q1K8B6|Q1K8B6_NEUCR
Q7RWN7	Endoglucanase II	Y	CBM1;AA9		LPMO				-0.317287	-1.39831	-2.01463										3	3	81.918	30	tr|Q7RWN7|Q7RWN7_NEUCR		carbohydrate metabolic process [GO:0005975]
Q7S439	Endoglucanase II	Y	AA9;CBM1		LPMO				0.477163	-0.272274	-0.0945225										3	3	56.447	21	tr|Q7S439|Q7S439_NEUCR		carbohydrate metabolic process [GO:0005975]
Q7SA19	Endoglucanase IV	Y	AA9		LPMO					1.65816	0.100239										2	2	323.31	20	tr|Q7SA19|Q7SA19_NEUCR
Q7SHI8	Endoglucanase II	Y	AA9;CBM1		LPMO	-1.05639	-2.99635	-2.1859					-1.45052								4	4	49.766	19	tr|Q7SHI8|Q7SHI8_NEUCR		carbohydrate metabolic process [GO:0005975]
P22151	Glucose-repressible gene protein	N			Other	-1.60831		-2.43632													2	2	13.294	6	sp|P22151|GRG1_NEUCR
P53444	Fructose-bisphosphate aldolase	N			Other	0.300163	-1.38942	-0.867428													5	5	323.31	32	sp|P53444|ALF_NEUCR	EC 4.1.2.13	gluconeogenesis [GO:0006094]; glycolytic process [GO:0006096]
P54118	Glyceraldehyde-3-phosphate dehydrogenase	N			Other													-0.608645	-0.600254	-1.92487	4	4	26.023	7	sp|P54118|G3P_NEUCR	EC 1.2.1.12	glucose metabolic process [GO:0006006]; glycolytic process [GO:0006096]
P61859	Calmodulin	N			Other	-0.238308	0.504866	-0.528418													4	4	118.03	15	sp|P61859|CALM_NEUCR
P87102	Nuclear transport factor 2	N			Other	-0.531467		-0.0713692													3	3	23.068	11	sp|P87102|NTF2_NEUCR		protein transport [GO:0015031]
Q7RV85	Enolase	N			Other	-0.357527		-1.60545													5	5	149.4	13	sp|Q7RV85|ENO_NEUCR	EC 4.2.1.11	glycolytic process [GO:0006096]
F5HBN4	Thioredoxin II	N			Other		0.204086	0.383081													2	2	20.939	10	tr|F5HBN4|F5HBN4_NEUCR		cell redox homeostasis [GO:0045454]; cellular response to oxidative stress [GO:0034599]; glycerol ether metabolic process [GO:0006662]
Q1K5A2	Non-anchored cell wall protein 1	Y			Other	-0.562437	0.756636	-0.199198		-0.265533							-0.495804	-0.0626946	0.381247	0.28153	8	8	323.31	67	tr|Q1K5A2|Q1K5A2_NEUCR		carbohydrate metabolic process [GO:0005975]
Q1K5P6	Methionine synthase	N			Other	0.207432	-1.9407														12	12	149.85	23	tr|Q1K5P6|Q1K5P6_NEUCR		homocysteine metabolic process [GO:0050667]
Q1K679	Clock controlled protein CCG-14	Y			Other														-0.222374	0.88232	3	3	159.14	60	tr|Q1K679|Q1K679_NEUCR
Q1K6S6	Clock-controlled gene-15	Y			Other	0.236713		-1.23445					-0.104513					0.728046	1.79578	2.25031	6	6	323.31	93	tr|Q1K6S6|Q1K6S6_NEUCR		fungal-type cell wall organization [GO:0031505]
Q7S1D6	Malate dehydrogenase	N			Other	1.32213		0.783281													9	9	122.89	31	tr|Q7S1D6|Q7S1D6_NEUCR	EC 1.1.1.37	carbohydrate metabolic process [GO:0005975]; malate metabolic process [GO:0006108]; tricarboxylic acid cycle [GO:0006099]
Q7S2L6	ACW-7	Y			Other	-0.828198	-1.40233												-2.87581	-2.26094	2	2	61.662	16	tr|Q7S2L6|Q7S2L6_NEUCR
Q7SCJ9	Phosphoglucomutase 2	N			Other	-0.476316		-1.04993													6	6	65.214	18	tr|Q7SCJ9|Q7SCJ9_NEUCR		galactose catabolic process [GO:0019388]; glucose metabolic process [GO:0006006]; glycogen biosynthetic process [GO:0005978]
Q7SD67	Xylose reductase	N			Other	0.712322		0.401762													8	8	237.82	23	tr|Q7SD67|Q7SD67_NEUCR
Q7SE40	Transaldolase	N			Other	1.71176	1.09545	1.67089					0.733248		0.799723						10	10	176.42	61	tr|Q7SE40|Q7SE40_NEUCR	EC 2.2.1.2	carbohydrate metabolic process [GO:0005975]; pentose-phosphate shunt [GO:0006098]
Q7SGE3	60S acidic ribosomal protein P2	Y			Other	-0.634277	0.412266	-0.708898													3	3	73.09	12	tr|Q7SGE3|Q7SGE3_NEUCR		cytoplasmic translation [GO:0002181]; translational elongation [GO:0006414]
V5IN52	ATP citrate lyase	N			Other													0.803545	1.81633	1.41114	2	2	102.95	13	tr|V5IN52|V5IN52_NEUCR		acetyl-CoA biosynthetic process [GO:0006085]; fatty acid biosynthetic process [GO:0006633]
Q7SCF6	Endothiapepsin	Y		AA-A1	Peptidase													1.1868	2.30964	2.47084	7	7	206.5	74	tr|Q7SCF6|Q7SCF6_NEUCR		protein catabolic process [GO:0030163]; proteolysis [GO:0006508]
Q7SHY0	Serine protease p2	Y		SB-S8	Peptidase	-0.884628	-2.54207														2	2	17.553	8	tr|Q7SHY0|Q7SHY0_NEUCR
Q7S556	Glucuronan lyase A	Y	PL20		PL	-1.42059	0.0129147	-1.3951													2	2	323.31	20	tr|Q7S556|Q7S556_NEUCR
P07509	Superoxide dismutase [Cu-Zn]	N			SOD	1.2813	1.83001	0.703312						0.119219							4	4	63.782	39	sp|P07509|SODC_NEUCR	EC 1.15.1.1	age-dependent response to reactive oxygen species involved in chronological cell aging [GO:0001320]; cellular copper ion homeostasis [GO:0006878]; cellular zinc ion homeostasis [GO:0006882]; fungal-type cell wall organization [GO:0031505]; negative regulation of cellular respiration [GO:1901856]; positive regulation of sequence-specific DNA binding transcription factor activity [GO:0051091]; posi…
Q1K6P1	Uncharacterized protein	Y			Uncharacterized	1.87164		1.28375					0.576008								6	6	174.56	30	tr|Q1K6P1|Q1K6P1_NEUCR
Q7RYB4	Uncharacterized protein	Y			Uncharacterized	-0.683857	0.879545	0.245472	-1.63524	-2.29202					0.0480423	0.625484	-2.17296	-0.859955	-0.936813	-1.99527	4	4	323.31	51	tr|Q7RYB4|Q7RYB4_NEUCR
Q7RYC5	Uncharacterized protein	Y			Uncharacterized					1.23355	-0.106812										3	3	323.31	8	tr|Q7RYC5|Q7RYC5_NEUCR
Q7S5Q5	Uncharacterized protein	Y			Uncharacterized		-1.30837											0.541256	2.40001	0.652552	2	2	185.81	38	tr|Q7S5Q5|Q7S5Q5_NEUCR
Q7S9W0	Uncharacterized protein	N			Uncharacterized	-0.508278	-0.564255	-1.95638													2	2	202.76	14	tr|Q7S9W0|Q7S9W0_NEUCR
V5IL01	Uncharacterized protein	N			Uncharacterized	0.708393	1.08261	0.448872													5	5	323.31	25	tr|V5IL01|V5IL01_NEUCR;tr|V5IL77|V5IL77_NEUCR

## Sheet: S5 - P. chrysosporium
Table S5. Proteins identified in the secretome of P. chrysosporium.
The table show the MaxQuant output for identified proteins and the normalized log2-based LFQ intensities used for quantification of P. chrysosporium.
Protein annotations were done using SignalP, Phobius, WolfPSORT, dbCAN, UniProt and InterProScan. PEP: posterior error probability.
IMG gene ID	Protein name	Secretion	CAZy	MEROPS	Protein class	Bagasse			Birch			Spruce			Cellulose			Glucose			Peptides	Unique peptides	Score	MS/MS count	Majority protein IDs	EC	GO
2762164616	Carbohydrate-Binding Module Family 1 protein	N	CBM1	SB-S8	CBM_only	0.0445538	0.605307	-0.115173	-0.18017	0.293497	-2.12278		2.05778	1.63307	1.052	-0.870661					2	2	58.329	270	2762164616		carbohydrate metabolic process
2762165332	Carbohydrate-Binding Module Family 1 protein	Y	CBM1		CBM_only	-0.498606		0.333908	-0.7313	-1.49471	-3.30493		0.760321	-0.556267	-1.3355	-3.53062					1	1	265.57	57	2762165332		carbohydrate metabolic process
2762169415	Cellobiose dehydrogenase	Y	AA8		CDH	5.15735	4.83023	4.9335	4.49855	4.0431	2.82231	2.04266	5.53061	5.22776	4.25525	3.30743	1.95853				17	17	323.31	1178	2762169415		oxidation-reduction process
2762160128	Carbohydrate Esterase Family 16 protein	Y	CE16		Esterase_acetyl	-1.86187	-2.31953						-2.21422								2	2	16.312	20	2762160128
2762163632	Carbohydrate Esterase Family 16 protein	Y	CE16;CBM1		Esterase_acetyl	0.489054	-0.0792427		-0.26297				2.29184	0.816624							3	3	283.28	76	2762163632		carbohydrate metabolic process
2762167622	hypothetical protein	Y	CE2		Esterase_acetyl								-2.77321	-2.25226							2	2	9.5349	2	2762167622
2762167027	alpha/beta-Hydrolase	Y	CE1;CBM1	SC-S9	Esterase_CE1	0.694694							1.94733	1.66863							5	4	67.285	135	2762167027		carbohydrate metabolic process
2762170282	acetyl xylan esterase	Y	CE1	SC-S9	Esterase_CE1	4.35836	4.56869	4.48566	4.22651	3.81438	2.16099		5.7458	4.79702	3.99687	3.84992		-1.27495	-0.966248		5	4	323.31	739	2762170282
2762169052	Carbohydrate Esterase Family 15 protein	Y	CE15	SC-S9	Esterase_methyl	-0.234036	-0.222242	-0.779562	-0.42754	-0.563602	-1.60784		0.513761	0.500683							4	4	38.065	137	2762169052
2762171709	Carbohydrate Esterase Family 15 protein	Y	CBM1;CE15	SC-S9	Esterase_methyl	4.74738	5.14742	4.85168	4.03976	3.36281	2.13097	-0.10062	4.93492	5.63057							5	5	323.31	532	2762171709		carbohydrate metabolic process
2762160094	alpha/beta-hydrolase	Y	CE10	SC-S9	Esterase_non_carbohydrate	-3.68325	-3.89053		-4.28748				-3.97926								3	3	14.691	11	2762160094
2762164563	alpha/beta-hydrolase	Y	CE10	SC-S9	Esterase_non_carbohydrate	-0.211886	-0.105553	-0.427853	-1.28933			-1.04231	1.07682	1.15833							10	10	106.58	101	2762164563
2762166201	carboxylesterase from carbohydrate esterase	Y	CE10	SC-S9	Esterase_non_carbohydrate	2.46562	2.70912	3.08341	2.46198	1.88469	0.433203	-1.89284	1.66129	1.83441							15	15	192.71	538	2762166201
2762166294	carboxylesterase	Y	CE10	SC-S9	Esterase_non_carbohydrate								-2.85724	-3.19017							4	4	8.5334	10	2762166294
2762170040	alpha/beta-hydrolase	Y	CE10	SC-S9	Esterase_non_carbohydrate	0.356045	0.318228	0.247488	0.845758	-0.183863	-0.962377		-1.99253	-2.18731							11	11	125.59	213	2762170040
2762168102	Carbohydrate Esterase Family 8 protein	Y	CE8	AA-A2	Esterase_pectin								-0.452799	-0.0102863							4	4	40.298	19	2762168102	EC 3.1.1.11	cell wall modification
2762171406	Carbohydrate Esterase Family 8 protein	Y	CE8	AA-A2	Esterase_pectin	-2.28159			-2.61525	-3.34299			-3.17754								3	3	7.4851	19	2762171406	EC 3.1.1.11	cell wall modification
2762167740	SGNH hydrolase	Y			Esterase_uncharacterized	1.56566	1.40929	1.22632	1.49884	1.11264	0.372412		1.21384	0.520603							11	11	219.75	399	2762167740
2762164701	glycoside hydrolase	Y	GH51		GH_arabinan	-0.841866	-1.11332	-0.873743	-1.03195	-1.83322			-0.364239	-1.48326	-1.49348	-1.66289	-1.96158		0.413862		8	8	53.616	97	2762164701	EC 3.2.1.55	L-arabinose metabolic process
2762160227	Glycoside Hydrolase Family 6 protein	Y	CBM1;GH6		GH_cellulose	6.09	5.56177	4.84998	5.07615	4.69394	3.60097	5.00347	6.80247	4.63731	1.55966	0.236568		1.71849	2.0004	0.991854	8	8	323.31	805	2762160227		carbohydrate metabolic process;cellulose catabolic process
2762160922	Glycoside hydrolase	Y	GH3		GH_cellulose	-0.216097	-0.794813	-0.784153	-1.37853	-1.17064			-0.699339	-0.252617							13	13	92.329	94	2762160922		carbohydrate metabolic process
2762161201	exo-cellobiohydrolase I precursor	Y	GH7;CBM1		GH_cellulose	-2.16336			-2.09962				-0.29957	-1.18929							8	4	41.552	34	2762161201;2762161199		carbohydrate metabolic process
2762162754	cellulase	Y	GH7;CBM1		GH_cellulose	7.67738	7.65709	7.61889	6.24498	6.32122	4.02375	5.77831	8.02272	8.26125	4.41675	4.55695					13	11	323.31	1751	2762162754		carbohydrate metabolic process
2762169492	concanavalin A-like lectin/glucanase	Y	GH12		GH_cellulose	1.31706	1.76067	1.42454	0.19269	-0.132212			2.83568	2.72455	2.6086	2.25967					2	2	143.49	205	2762169492		polysaccharide catabolic process
2762170494	exo-cellobiohydrolase I precursor	Y	CBM1;GH7		GH_cellulose	5.88003	6.19253	5.99452	4.79433	4.56141	3.23569	5.46432	6.34348	6.58706	-0.962795	-0.59646					15	12	323.31	773	2762170494		carbohydrate metabolic process
2762171758	Glycoside Hydrolase Family 5 protein	Y	CBM1;GH5_7		GH_cellulose	1.35874	1.42457	0.922607	0.736799	-0.0817032	-1.36357		2.46052	0.950052	0.312046	0.579418					3	3	273.27	217	2762171758		carbohydrate metabolic process
2762172541	glycoside hydrolase family 3 protein	Y	GH3		GH_cellulose	-1.75877	-1.56888	-2.31109					-0.653839	-0.571478							8	8	47.707	50	2762172541		carbohydrate metabolic process
2762162558	glycoside hydrolase	Y	GH18		GH_chitin				-3.08963				-2.40495	-1.5555							3	3	12.489	14	2762162558		carbohydrate metabolic process
2762163413	glycoside hydrolase	Y	GH18		GH_chitin	-2.84145	-3.41348						-2.95527	-2.16558							2	2	10.178	10	2762163413		carbohydrate metabolic process
2762163993	Glycoside hydrolase	N	GH18		GH_chitin		-1.9566						-0.443529	-0.475786							2	2	64.385	18	2762163993		carbohydrate metabolic process
2762169148	class III chitinase	Y	CBM5;GH18;CBM5		GH_chitin								-1.69257	-1.40489							3	3	11.221	15	2762169148		carbohydrate metabolic process
2762169417	Glycoside Hydrolase Family 18	Y	GH18;CBM5		GH_chitin	0.892214	0.273256	-0.444912	-0.91214	-1.13975			0.58247	0.947264							8	8	86.752	174	2762169417		carbohydrate metabolic process
2762166409	Glycoside Hydrolase Family 5 protein	Y	GH5_5;CBM1		GH_mannan	2.8698	2.87401	2.23527	1.81613	1.97556	0.0922012		3.68408	3.09119	-0.918535	-0.811491					3	3	323.31	383	2762166409		carbohydrate metabolic process
2762167022	Glycoside Hydrolase Family 5 protein	Y	GH5_7;CBM1		GH_mannan	1.30092	1.08209	1.18013	0.91827	0.216688	0.113682		2.25072	1.83961							4	4	228.93	163	2762167022		carbohydrate metabolic process
2762168929	glycoside hydrolase	Y	GH5_7		GH_mannan	-2.17429	-1.50364	-1.93853					-1.52824	-0.686367							4	4	10.554	30	2762168929		carbohydrate metabolic process
2762169093	Glycoside Hydrolase Family 5 protein	Y	GH5_5;CBM1		GH_mannan	3.73383	3.33609	2.94901	2.79611	2.43385			4.23145	4.32024							8	8	180.48	171	2762169093		carbohydrate metabolic process
2762172250	glycoside hydrolase family 2 protein	Y	GH2		GH_mannan	-2.32224							-2.46334	-1.20137							7	7	36.137	33	2762172250
2762164502	endo-polygalacturonase PG1	Y	GH28		GH_pectin	5.06844	4.59599	4.26778	3.84231	3.31077	2.06486	2.03225	5.11393	5.32548	-0.860504	1.07661	0.450192		-0.743027	-2.05815	8	8	323.31	636	2762164502		carbohydrate metabolic process
2762164514	Glycoside Hydrolase Family 28 protein	Y	GH28		GH_pectin	-2.4781	-2.12443	-2.35047					-1.55424	-0.607117							5	5	30.985	32	2762164514		carbohydrate metabolic process
2762166321	Glycoside Hydrolase Family 28 protein	Y	GH28		GH_pectin								-2.22706	-1.8416							1	1	68.85	25	2762166321		carbohydrate metabolic process
2762170417	Glycoside Hydrolase Family 28	Y	CBM1;GH28		GH_pectin	-0.160446	-0.647272	-1.4625	-2.18042	-2.28856			1.7621	-0.291227							6	6	137.35	124	2762170417		carbohydrate metabolic process
2762159622	alpha-glucosidase	Y	GH31		GH_unspecific								-1.9578	-1.56874							9	9	41.327	23	2762159622		carbohydrate metabolic process
2762159800	glycoside hydrolase family 88 protein	Y	GH88		GH_unspecific								-2.53343	-1.90731							2	2	122.03	29	2762159800
2762160012	alpha-amylase	Y	GH13_1		GH_unspecific	-2.26939	-2.33465	-2.14451	-2.48828												5	5	10.112	35	2762160012	EC 3.2.1.1	carbohydrate catabolic process;carbohydrate metabolic process
2762161688	Glycoside Hydrolase Family 125 protein	Y	GH125		GH_unspecific	-1.01935	-1.6502	-1.64329				-2.96362	-1.05878	-0.508427							5	5	19.126	22	2762161688
2762162050	Six-hairpin glycosidase	Y	GH105		GH_unspecific	-2.08646	-2.02985	-1.97446					-1.59862	-1.47345							5	5	111.96	41	2762162050
2762163167	glycoside hydrolase family 92 protein	Y	GH92		GH_unspecific	-2.137	-1.9353	-1.69839	-3.01776	-2.58506			-1.83355	-1.06501							11	11	32.071	63	2762163167
2762165023	Glycoside Hydrolase Family 79 protein	Y	GH79		GH_unspecific								-2.27227	-1.61633							3	3	8.3495	14	2762165023	EC 3.2.1.31
2762165449	endo-beta-glucanase	Y	GH16		GH_unspecific	2.42283	2.53224	1.7557	1.92874	1.67051	0.437702	-1.91861	1.72594	2.15788	-0.371784			-1.40014	-2.24108	-1.10505	5	5	68.075	263	2762165449		carbohydrate metabolic process
2762166192	Glycoside Hydrolase Family 47 protein	Y	GH47		GH_unspecific	-1.75381		-2.8783	-2.79032				-2.01513	-2.34304							5	5	34.062	48	2762166192	EC 3.2.1.113
2762167002	Glycoside Hydrolase Family 15	Y	CBM20;GH15		GH_unspecific	-0.959097	-0.958492	-0.574623	-1.18545	-1.86063			-0.912119	-0.344156	-0.419334	-0.41522		-0.28396	0.0956841	-0.541975	11	11	95.133	145	2762167002
2762167232	carbohydrate-binding module family 1 protein	Y	GH131		GH_unspecific	2.7423	3.18333	2.39568	1.94365	1.74287	0.692572		3.99715	3.04926	0.379976	0.298159					3	3	323.31	578	2762167232
2762167584	Glycoside Hydrolase Family 115 protein	Y	GH115		GH_unspecific	0.176205	-0.406982	-0.900282		-1.93284			0.687391	0.0857735							25	25	156.3	143	2762167584
2762167867	glycoside hydrolase	Y	GH30		GH_unspecific	-0.749706	-0.818512	-0.545322	-1.30916	-1.66537		-1.32631	0.10626	0.595283	-0.162615	-0.24876	-0.11006	-2.98369			5	5	120.47	95	2762167867
2762168069	Glycoside Hydrolase Family 78 protein	Y	GH78		GH_unspecific								-2.58912	-2.95677							3	3	7.1169	12	2762168069
2762168159	glycoside hydrolase family 31 protein	Y	GH31		GH_unspecific	0.821295	0.573948	0.405348	-0.70261	-0.795233	-2.68679		-0.0369091	0.214024							17	17	189.93	148	2762168159		carbohydrate metabolic process
2762169227	alpha-galactosidase	Y	GH27		GH_unspecific	-3.31254							-2.80174	-2.07844							4	4	17.627	11	2762169227	EC 3.2.1.22	carbohydrate metabolic process
2762169560	glycoside hydrolase family 95 protein	Y	GH95		GH_unspecific	-2.25268	-3.23602	-2.80897					-2.40945	-2.74108							5	5	44.971	21	2762169560	EC 3.2.1.51
2762170648	Glycoside Hydrolase Family 16 protein	Y	GH16		GH_unspecific	2.03429	1.75872	1.51374	0.721619	0.278687	-0.408947	0.372549	2.11528	2.43228							3	3	105.19	341	2762170648
2762170873	glucan 1,3-beta-glucosidase	Y	GH55		GH_unspecific	3.22945	3.05307	2.57828	2.63245	2.27217	0.674381		2.32766	1.8394				0.651129	0.986834	0.648195	9	9	323.31	683	2762170873
2762171226	Glycoside Hydrolase Family 79 protein	Y	GH79		GH_unspecific								-2.72208	-2.57689							3	3	8.1997	9	2762171226	EC 3.2.1.31
2762171452	Glycoside Hydrolase Family 20 protein	Y	GH20		GH_unspecific	-1.92853	-1.66979	-2.04592					-2.82974	-2.42345							3	3	20.392	29	2762171452	EC 3.2.1.52	carbohydrate metabolic process
2762171471	glycoside hydrolase	Y	GH37		GH_unspecific	-2.34124	-2.41988	-2.57818	-2.48302				-2.35743	-2.29578							5	5	17.184	33	2762171471	EC 3.2.1.28	trehalose metabolic process
2762172045	Glycoside hydrolase	N	GH30_3		GH_unspecific	-1.60673	-1.65412	-1.62717	-2.14588	-2.55662	-3.27457	-3.18405	-1.95866	-1.14552							7	7	52.328	84	2762172045
2762172789	Glycoside Hydrolase Family 35 protein	Y	GH35		GH_unspecific	1.11096	0.659697	0.649628	0.446259	0.251158	-1.83681		1.46248	1.59072							19	19	284.42	257	2762172789	EC 3.2.1.23
2762163891	Glycoside Hydrolase Family 10 protein	Y	CBM1;GH10		GH_xylan	3.27496	2.66278	2.2446	1.15225	1.34722	-0.309137	-1.28101	3.6724	2.83708							10	8	323.31	299	2762163891		carbohydrate metabolic process
2762165543	endo-1,4-B-xylanase B	Y	CBM1;GH11		GH_xylan	3.70596	4.02139	3.09269	2.36887	2.05702	0.168312		5.40951	5.33727	4.63996	3.74855					4	4	323.31	763	2762165543		carbohydrate metabolic process
2762166659	Glycoside Hydrolase Family 10 protein	Y	GH10;CBM1		GH_xylan	-1.51849	-2.12708			-2.52003			0.8717	-0.530308							7	5	194.82	66	2762166659		carbohydrate metabolic process
2762168410	endo-1,4-beta xylanase	Y	GH10		GH_xylan	0.465384	0.943897	1.03635	2.11793	1.99088	1.05259		-1.03103	-2.21106							9	9	323.31	254	2762168410		carbohydrate metabolic process
2762169240	beta-glucosidase	Y	CBM1;GH3		GH_xylan	0.374393	0.730907	0.000377655	0.01227	-0.0182819	-1.6296		-0.0611591	0.272373							11	11	203.42	162	2762169240		carbohydrate metabolic process
2762169496	Glycoside Hydrolase Family 10 protein	Y	GH10;CBM1		GH_xylan	6.80174	6.71665	6.25826	5.75977	5.24118	3.2938	0.155899	6.2999	5.35836							14	11	323.31	1766	2762169496		carbohydrate metabolic process
2762170403	Glycoside hydrolase	Y	GH10		GH_xylan	-1.47901	-1.17011	-1.62351	-2.01147				-0.792959	-1.22456							5	5	43.208	55	2762170403		carbohydrate metabolic process
2762160510	galactan 1,3-beta-galactosidase	Y	GH43_24;CBM35		GH_xylan;GH_arabinan	-0.190777	-0.128693	-0.298683	-1.47681				1.08241	0.197613							10	10	261.93	165	2762160510		carbohydrate metabolic process
2762165790	arabinanase	Y	GH43_5		GH_xylan;GH_arabinan				-2.0981				-2.10828	-1.4258							4	4	47.361	31	2762165790		carbohydrate metabolic process
2762164052	Glycoside Hydrolase Family 74 protein	Y	GH74;GH74;GH74		GH_xyloglucan	0.636965	0.862637	0.297567	-0.307371	-0.884983		-2.04506	2.31012	2.43087							20	18	323.31	244	2762164052
2762168721	family 74 glycoside hydrolase	Y	GH74;CBM1;GH74;GH74		GH_xyloglucan	2.89967	3.05467	2.32875	1.10289	0.708498	-0.778288	3.06096	4.17127	3.84031							21	19	323.31	558	2762168721;2762172995		carbohydrate metabolic process
2762170458	calcium-dependent phosphotriesterase	Y			Lactonase	-0.287466	-0.581833	-0.532412	-0.720121	-0.930593	-1.77856		-1.20126	-1.2932							5	5	23.182	108	2762170458
2762162448	lipase	Y			Lipase	0.394653	-0.127592	0.237827	-0.18321	-0.937943	-1.65282		-0.475309	-0.0613976							7	7	61.557	165	2762162448		lipid metabolic process
2762172069	alpha/beta-Hydrolase	Y		SC-S33	Lipase	1.30774	0.949467	0.865278	1.26746	0.363667	-0.386087		0.00123024	0.387762							5	5	323.31	239	2762172069		lipid metabolic process
2762161515	hypothetical protein	Y	AA9		LPMO	6.53153	6.73233	6.16498	5.69052	4.88693	4.00568	2.53181	7.11081	7.22688							9	9	323.31	1228	2762161515	EC 3.2.1.4
2762164277	cellulose-growth-specific protein	Y	CBM1;AA9		LPMO	-0.152197	0.124918	-0.841772	-1.02237	-1.0415			2.16684	0.319954		-2.72185					1	1	69.237	124	2762164277	EC 3.2.1.4	carbohydrate metabolic process
2762164312	family 61 endoglucanase	Y	AA9;CBM1		LPMO	-0.173756	0.144417	-0.503063	-1.47948	-1.67922			0.44285	0.451023							4	4	18.664	63	2762164312	EC 3.2.1.4	carbohydrate metabolic process
2762165922	hypothetical protein	Y	AA9;CBM1		LPMO	2.55996	3.0791	2.51394	1.98615	1.46185	0.712103		3.18899	3.51417	3.29279	1.59356					1	1	110.61	189	2762165922	EC 3.2.1.4	carbohydrate metabolic process
2762165976	glycoside hydrolase family 61 protein D	Y	AA9		LPMO	0.583155	0.760117	-0.128492	0.615028	-0.514933			3.46336	3.15848	5.86311	4.53013	-0.569269				3	3	323.31	344	2762165976	EC 3.2.1.4
2762165978	hypothetical protein	Y	AA9		LPMO	0.258684	0.691237	0.768137	0.0712891	-0.0254726	-1.3465		1.9209	1.64702							2	2	54.757	150	2762165978	EC 3.2.1.4
2762165979	hypothetical protein	Y	AA9		LPMO								-1.48493	-1.90374							3	3	61.038	22	2762165979	EC 3.2.1.4
2762168026	expressed protein	N	AA9		LPMO	-0.875147	-0.233732	-1.97744	-0.82921	-1.61969			-0.4835								2	2	125.61	64	2762168026	EC 3.2.1.4
2762168482	hypothetical protein	Y	CBM1;AA9		LPMO	-2.11134							1.11515	-0.770817							3	3	323.31	29	2762168482	EC 3.2.1.4	carbohydrate metabolic process
2762168484	hypothetical protein	Y	AA9;CBM1		LPMO	1.63226	1.58422	0.561577	0.674318	0.119657			2.4708	-0.649937							2	2	239.55	146	2762168484	EC 3.2.1.4	carbohydrate metabolic process
2762161085	Actin 1	N			Other		-0.671753					-0.40576			2.27351	-1.41221	0.510471				7	7	67.316	228	2762161085
2762161535	DUF1793-domain-containing protein	N			Other	0.582825	0.707737	0.624989	0.614189	-0.0821934	-1.84863		1.66607	1.96039				-0.903011	0.183042	-0.447165	13	13	323.31	310	2762161535	EC 3.5.1.2
2762163827	galactose mutarotase-like protein	Y			Other	0.249144							0.47595	0.544573							6	6	162.53	68	2762163827		carbohydrate metabolic process
2762164220	acid proteinase	Y			Other								1.54365	2.4333	0.234036	1.07056		1.55842	4.23954	3.14898	4	2	125.25	113	2762164220;2762164218		proteolysis
2762169472	ustilago Sphaerogena ribonuclease U2 complexed with adenosine 2'-Monophosphate	Y			Other								-0.522739	0.377123	-0.0403442	0.00890922		0.648128	0.613502	0.142775	2	2	107.79	59	2762169472
2762169520	putative isomerase YbhE	N			Other	0.648415	0.845837	-0.025692	0.0738888	-0.166103	-1.0668		1.59298	1.69653							8	8	216.49	163	2762169520
2762170251	Enolase	N			Other													-2.32229	-1.09985		6	6	18.251	13	2762170251	EC 4.2.1.11
2762170383	aldehyde dehydrogenase	N			Other	0.0413036	-3.35965	-4.0001													8	8	40.592	22	2762170383		metabolic process;oxidation-reduction process
2762171299	NAD-dependent formate dehydrogenase	N			Other	1.86986	-1.80207			-3.32104	-3.79448							-3.5293	-2.27803		11	11	112.77	62	2762171299		oxidation-reduction process;metabolic process
2762172136	nuclease Le1	Y			Other										1.01356	1.26995		0.262449	0.0825138	-0.457205	4	4	129.54	49	2762172136		DNA catabolic process
2762165280	Copper radical oxidase	Y	AA5_1		Oxidase_lignin	3.70964	3.78117	4.17904	4.74298	4.09068	3.18161		0.858952	-0.810476							19	19	323.31	1265	2762165280
2762166594	alcohol oxidase	N	AA3_3		Oxidase_lignin	1.20721	-4.23668		-4.41282												16	16	154.63	60	2762166594		oxidation-reduction process
2762169585	Copper radical oxidase	Y	AA5_1		Oxidase_lignin	-2.61627	-2.35208	-2.5886					-2.38718								4	4	69.411	35	2762169585
2762169982	Soluble quinoprotein glucose dehydrogenase	Y	AA12		PDH	-1.54221	-1.69854	-0.893692													6	6	28.506	49	2762169982
2762159589	family S53 protease	Y		SB-S53	Peptidase													-1.267	0.164713	-0.248756	2	2	61.049	42	2762159589		proteolysis
2762161557	tripeptidyl peptidase A	Y		SB-S53	Peptidase	-3.22705	-3.13229			-3.44183											2	2	5.0738	15	2762161557
2762162497	Subtilisin-like protein	Y		SB-S53	Peptidase		-1.93679	-2.40017	-0.77166										-1.20214		3	3	123.56	45	2762162497		proteolysis
2762163234	aspartic proteinase precursor	Y		AA-A1	Peptidase	-1.98534	-2.02075	-1.83644							-1.38708	-2.03344					4	4	57.013	29	2762163234
2762163297	hypothetical protein	Y		SK-S41	Peptidase	0.501734	0.332767	0.543839	0.57786	-0.255472	-0.997057		-0.98094	0.322493							13	13	84.421	155	2762163297		proteolysis
2762164192	hypothetical protein	Y		GA-G1	Peptidase								-0.3769	-0.315336	-1.313	-1.19326		0.786169	-0.0390968	1.24933	3	2	171.18	71	2762164192		proteolysis
2762165605	subtilisin-like protease	Y		SB-S8	Peptidase	-2.85511	-2.72406	-2.82521	-2.86626												4	4	23.187	26	2762165605		proteolysis
2762169729	PEBP-like protein	Y		JE-I51	Peptidase	-2.61132	-2.19633	-1.96063	-2.35914	-3.13827											4	4	10.293	24	2762169729
2762169896	peptidyl-Lys metalloendopeptidase	Y		MA-M35	Peptidase								-1.84288	-2.06916							1	1	4.0765	11	2762169896
2762170193	family A1 protease	Y		AA-A1	Peptidase				-2.15478				-2.37487		-0.591745	-0.526312		0.410969	1.40785	-1.03253	7	7	269.6	62	2762170193
2762170313	acid protease	Y		AA-A1	Peptidase	-0.704567	-0.978764	-0.593712					-2.3673								4	4	42.417	36	2762170313
2762170819	family S53 protease	Y		SB-S53	Peptidase	-0.749475	-0.472452	-1.63342	-1.18829	-0.947462	-1.99659										7	7	124.21	89	2762170819		proteolysis
2762171564	Acid protease	N		AA-A1	Peptidase				-2.05805						0.994005	1.20226					5	4	81.132	49	2762171564
2762171566	acid protease	Y		AA-A1	Peptidase	-2.61116	-2.67669	-1.88373													5	5	33.744	15	2762171566
2762172658	aspartic protease	Y		AA-A1	Peptidase	-0.584955	0.300198	-0.196983	-0.415852	-0.875652			-0.0252991	-0.417717	-1.95069	-0.899401		0.60508	0.202972	0.786354	5	5	230.24	119	2762172658
2762166069	Class II peroxidase	Y	AA2		Peroxidase	0.0554142	0.345266	0.366938	0.219669	-0.574732	-0.275568		-0.978619	-0.665848							5	1	19.551	128	2762166069		response to oxidative stress;oxidation-reduction process
2762167606	Class II peroxidase	Y	AA2		Peroxidase										-3.81166	-2.35306					2	2	13.36	5	2762167606		response to oxidative stress;oxidation-reduction process
2762168649	Class II peroxidase	Y	AA2		Peroxidase	5.95516	5.89465	6.6513	5.6959	5.20403	3.96353	0.47562	1.4924	2.45021							8	8	262.17	1646	2762168649		response to oxidative stress;oxidation-reduction process
2762170727	Class II peroxidase	Y	AA2		Peroxidase	4.23324	3.89562	3.81304	4.1145	3.3975	2.53338		0.415751	-1.33389							6	5	200.46	553	2762170727;2762170723		response to oxidative stress;oxidation-reduction process
2762171888	Class II peroxidase	Y	AA2		Peroxidase	-2.68325	-2.51873	-2.25039	-2.53588	-2.21258	-1.90274		-2.20944	-0.122637							4	2	74.816	53	2762171888;2762171856		response to oxidative stress;oxidation-reduction process
2762171893	Class II peroxidase	Y	AA2		Peroxidase	4.49913	3.76614	4.06404	4.21506	3.3254	2.19341	-2.47741	0.283871	1.24986							7	6	323.31	1102	2762171893		response to oxidative stress;oxidation-reduction process
2762162947	hypothetical protein	Y			Uncharacterized								-1.45959	-1.22973	-1.54785						2	1	12.313	44	2762162947
2762163114	hypothetical protein	N			Uncharacterized	-1.58852			-0.888071	-1.20185											3	3	54.752	42	2762163114
2762164196	hypothetical protein	N			Uncharacterized	-2.31247	-2.46139						-0.780899								3	3	51.604	69	2762164196
2762165701	expressed protein	N			Uncharacterized										-2.53148		-3.06012				1	1	3.7725	5	2762165701
2762167640	hypothetical protein	N			Uncharacterized	-2.47756	-2.19562	-3.31109		-3.46021			-3.2817	-2.81157							6	6	17.356	31	2762167640
2762169467	hypothetical protein	Y			Uncharacterized	-2.47271							-2.13846	-2.05848							6	6	13.065	11	2762169467
2762171666	expressed protein	N			Uncharacterized													3.14507	4.73099	3.98021	5	5	300.79	79	2762171666
2762171668	expressed protein	N			Uncharacterized													2.23118	3.72881	2.47007	4	4	143.92	34	2762171668
2762171670	expressed protein	N			Uncharacterized													-0.77186	-0.848026	-2.0515	2	2	15.503	16	2762171670
